# Supplementary material for: 3-[3-(2-Fluoro­benzo­yl)thio­ureido]propionic acid
Source: Acta Crystallogr Sect E Struct Rep Online. 2014 May 24;70(Pt 6):o705. doi: 10.1107/S1600536814011404 (PMC4051025; doi:10.1107/S1600536814011404)
Supplement: Supplementary file 1 [file e-70-0o705-sup1.cif]

##############################################################################
#                                                                            #
# This CIF contains the data in a paper accepted for publication in          #
# Acta Crystallographica Section E. It conforms to the requirements of       #
# Notes for Authors for Acta Crystallographica Section E, and has been       #
# peer reviewed under the auspices of the IUCr Commission on Journals.       #
#                                                                            #
# Full details of the Crystallographic Information File format               #
# are given in the paper "The Crystallographic Information File (CIF):       #
# a New Standard Archive File for Crystallography" by S. R. Hall, F. H.      #
# Allen and I. D. Brown [Acta Cryst. (1991), A47, 655-685].                  #
#                                                                            #
# The current version of the core CIF dictionary is obtainable from          #
# ftp://ftp.iucr.org/pub/cif_core.dic.                                       #
#                                                                            #
# Software is freely available for graphical display of the structure(s)     #
# in this CIF. For information consult the CIF software page                 #
# http://www.iucr.org/resources/cif/software.                                #
#                                                                            #
# This file may be used for bona fide research purposes within the           #
# scientific community so long as proper attribution is given to the journal # 
# article from which it was obtained.                                        #
#                                                                            #
##############################################################################
data_global
_audit_creation_method     'form.cif (version 2.0)'
_journal_data_validation_number     ?
_journal_date_recd_electronic     2014-05-14
_journal_date_accepted     2014-05-17
_journal_name_full     'Acta Crystallographica, Section E'
_journal_year     2014
_journal_volume     70
_journal_issue      6
_journal_page_first     o705
_journal_page_last     o705
_journal_paper_category     QO
_journal_paper_doi     10.1107/S1600536814011404
_journal_coeditor_code     CV5458
_publ_contact_author_name     'Ngah, Nurziana'
_publ_contact_author_address
;
       Department of Chemistry
       Kulliyyah of Science
       International Islamic University Malaysia
       Bandar Indera Mahkota
       25200 Kuantan, Pahang
       Malaysia
;
_publ_contact_author_email     'nurziana@iium.edu.my'
_publ_contact_author_fax     '6 09 5716171'
_publ_contact_author_phone     '6 09 5716400'
_publ_section_title
;
3-[3-(2-Fluorobenzoyl)thioureido]propionic acid
;
_publ_section_title_footnote     .
loop_
    _publ_author_name
    _publ_author_footnote
    _publ_author_address
    'Ngah, Nurziana' ?
;     Kulliyyah of Science,
      International Islamic University Malaysia
      Bandar Indera Mahkota
      25200 Kuantan, Pahang
      Malaysia
;
    'Mohamed, Nor Azanita' ?
;     Kulliyyah of Science,
      International Islamic University Malaysia
      Bandar Indera Mahkota
      25200 Kuantan, Pahang
     Malaysia
;
    'Yamin, Bohari M.' ?
;     School of Chemical Sciences and Food Technology
      Faculty of Science and Technology
      Universiti  Kebangsaan Malaysia
      UKM 43600 Bangi Selangor
      Malaysia
;
    'Mohd Zaki, Hamizah' ?
;      Faculty of Applied Sciences
       Universiti Teknologi MARA
       40450 Shah Alam
       Selangor
       Malaysia
      Atta-ur-Rahman Institute for Natural Product Discovery,
      Universiti Teknologi MARA (UiTM), Puncak Alam Campus,
      42300 Bandar Puncak Alam,
      Selangor D. E.
      Malaysia
;
data_I
_audit_creation_method     SHELXL-97
_database_code_depnum_ccdc_archive     'CCDC 1003660'
_chemical_name_systematic
;
3-[3-(2-Fluorobenzoyl)thioureido]propionic acid
;
_chemical_name_common     ?
_chemical_formula_moiety     'C11 H11 F N2 O3 S'
_chemical_formula_sum     'C11 H11 F N2 O3 S'
_chemical_formula_iupac     'C11 H11 F N2 O3 S'
_chemical_formula_weight     270.28
_chemical_melting_point     ?
_symmetry_cell_setting     monoclinic
_symmetry_space_group_name_H-M     'P 21/c'
_symmetry_space_group_name_Hall     ' -P 2ybc'
loop_
    _symmetry_equiv_pos_as_xyz
    'x, y, z'
    '-x, y+1/2, -z+1/2'
    '-x, -y, -z'
    'x, -y-1/2, z-1/2'
_cell_length_a     11.7103(7)
_cell_length_b     11.1289(7)
_cell_length_c     9.6760(7)
_cell_angle_alpha     90.00
_cell_angle_beta     108.407(2)
_cell_angle_gamma     90.00
_cell_volume     1196.49(14)
_cell_formula_units_Z     4
_cell_measurement_reflns_used     13325
_cell_measurement_theta_min     2.9
_cell_measurement_theta_max     25.5
_cell_measurement_temperature     296(2)
_exptl_crystal_description     'block'
_exptl_crystal_colour     'colourless'
_exptl_crystal_size_max     0.41
_exptl_crystal_size_mid     0.30
_exptl_crystal_size_min     0.28
_exptl_crystal_density_diffrn     1.500
_exptl_crystal_density_meas     ?
_exptl_crystal_density_method     'not measured'
_exptl_crystal_F_000     560
_exptl_absorpt_coefficient_mu     0.285
_exptl_absorpt_correction_type     multi-scan
_exptl_absorpt_process_details     '(SADABS; Bruker, 2000)'
_exptl_absorpt_correction_T_min     0.8920
_exptl_absorpt_correction_T_max     0.9244
_exptl_special_details
;
;
_diffrn_ambient_temperature     296(2)
_diffrn_radiation_type     MoK\a
_diffrn_radiation_wavelength     0.71073
_diffrn_radiation_source     'fine-focus sealed tube'
_diffrn_radiation_monochromator     graphite
_diffrn_measurement_device_type
;
Bruker SMART APEX CCD area-detector
;
_diffrn_measurement_method     '\w scan'
_diffrn_detector_area_resol_mean     83.66
_diffrn_reflns_number     21544
_diffrn_reflns_av_R_equivalents     0.0316
_diffrn_reflns_av_sigmaI/netI     0.0151
_diffrn_reflns_theta_min     2.9
_diffrn_reflns_theta_max     25.5
_diffrn_reflns_theta_full     25.5
_diffrn_measured_fraction_theta_max     0.98
_diffrn_measured_fraction_theta_full     0.98
_diffrn_reflns_limit_h_min     -12
_diffrn_reflns_limit_h_max     14
_diffrn_reflns_limit_k_min     -13
_diffrn_reflns_limit_k_max     13
_diffrn_reflns_limit_l_min     -11
_diffrn_reflns_limit_l_max     11
_diffrn_standards_number     ?
_diffrn_standards_interval_count     ?
_diffrn_standards_interval_time     ?
_diffrn_standards_decay_%     ?
_refine_special_details
;
Refinement of <i>F</i>^2^ against ALL reflections. The weighted <i>R</i>-factor
<i>wR</i> and goodness of fit <i>S</i> are based on <i>F</i>^2^, conventional
<i>R</i>-factors <i>R</i> are based on <i>F</i>, with <i>F</i> set to zero for
negative <i>F</i>^2^. The threshold expression of <i>F</i>^2^ >
\s(<i>F</i>^2^) is used only for calculating <i>R</i>-factors(gt) <i>etc</i>.
and is not relevant to the choice of reflections for refinement.
<i>R</i>-factors based on <i>F</i>^2^ are statistically about twice as large
as those based on <i>F</i>, and <i>R</i>- factors based on ALL data will be
even larger.
;
_reflns_number_total     2188
_reflns_number_gt     1816
_reflns_threshold_expression     'I>2/s(I)'
_refine_ls_structure_factor_coef     Fsqd
_refine_ls_matrix_type     full
_refine_ls_R_factor_all     0.0557
_refine_ls_R_factor_gt     0.0432
_refine_ls_wR_factor_gt     0.1093
_refine_ls_wR_factor_ref     0.1337
_refine_ls_goodness_of_fit_ref     1.134
_refine_ls_restrained_S_all     1.134
_refine_ls_number_reflns     2188
_refine_ls_number_parameters     167
_refine_ls_number_restraints     1
_refine_ls_hydrogen_treatment     mixed
_refine_ls_weighting_scheme     calc
_refine_ls_weighting_details
         'calc w=1/[\s^2^(Fo^2^)+(0.0590P)^2^+0.9312P] where P=(Fo^2^+2Fc^2^)/3'
_atom_sites_solution_hydrogens     geom
_atom_sites_solution_primary     direct
_atom_sites_solution_secondary     difmap
_refine_ls_shift/su_max     0.000
_refine_ls_shift/su_mean     0.000
_refine_diff_density_max     0.23
_refine_diff_density_min     -0.31
_refine_ls_extinction_method     none
_refine_ls_extinction_coef     ?
loop_
    _atom_type_symbol
    _atom_type_description
    _atom_type_scat_dispersion_real
    _atom_type_scat_dispersion_imag
    _atom_type_scat_source
    'C' 'C' 0.0033 0.0016
                         'International Tables Vol C Tables 4.2.6.8 and 6.1.1.4'
    'H' 'H' 0.0000 0.0000
                         'International Tables Vol C Tables 4.2.6.8 and 6.1.1.4'
    'N' 'N' 0.0061 0.0033
                         'International Tables Vol C Tables 4.2.6.8 and 6.1.1.4'
    'O' 'O' 0.0106 0.0060
                         'International Tables Vol C Tables 4.2.6.8 and 6.1.1.4'
    'S' 'S' 0.1246 0.1234
                         'International Tables Vol C Tables 4.2.6.8 and 6.1.1.4'
    'F' 'F' 0.0171 0.0103
                         'International Tables Vol C Tables 4.2.6.8 and 6.1.1.4'
_computing_data_collection     'SMART (Bruker, 2000)'
_computing_cell_refinement     'SAINT (Bruker, 2000)'
_computing_data_reduction     'SAINT (Bruker, 2000)'
_computing_structure_solution     'SHELXS97 (Sheldrick, 2008)'
_computing_structure_refinement     'SHELXL97 (Sheldrick, 2008)'
_computing_molecular_graphics     'SHELXTL (Sheldrick, 2008)'
_computing_publication_material
;
SHELXTL (Sheldrick, 2008) and PLATON (Spek, 2009)
;
loop_
    _atom_site_type_symbol
    _atom_site_label
    _atom_site_fract_x
    _atom_site_fract_y
    _atom_site_fract_z
    _atom_site_U_iso_or_equiv
    _atom_site_adp_type
    _atom_site_calc_flag
    _atom_site_refinement_flags
    _atom_site_occupancy
    _atom_site_symmetry_multiplicity
    _atom_site_disorder_assembly
    _atom_site_disorder_group
    F F1 0.40942(16) 0.72653(14) 0.75758(18) 0.0567(5) Uani d . 1 1 . .
    S S1 0.36160(7) 0.36649(6) 0.92829(10) 0.0596(3) Uani d . 1 1 . .
    O O1 0.16343(16) 0.70323(15) 0.9833(2) 0.0502(5) Uani d . 1 1 . .
    O O2 0.07405(16) 0.12040(15) 1.06970(18) 0.0453(4) Uani d . 1 1 . .
    O O3 -0.0317(2) 0.09343(17) 0.8376(2) 0.0585(6) Uani d D 1 1 . .
    N N1 0.30302(18) 0.59538(16) 0.9185(2) 0.0398(5) Uani d . 1 1 . .
    H H1A 0.3627 0.6022 0.8853 0.048 Uiso calc R 1 1 . .
    N N2 0.17782(18) 0.46625(17) 0.9899(2) 0.0411(5) Uani d . 1 1 . .
    H H2A 0.1364 0.5295 0.9928 0.049 Uiso calc R 1 1 . .
    C C1 0.2683(2) 0.9209(2) 0.9548(3) 0.0471(6) Uani d . 1 1 . .
    H H1 0.2171 0.9175 1.0112 0.056 Uiso calc R 1 1 . .
    C C2 0.3106(3) 1.0305(2) 0.9274(4) 0.0548(7) Uani d . 1 1 . .
    H H2 0.2883 1.1001 0.9656 0.066 Uiso calc R 1 1 . .
    C C3 0.3859(2) 1.0375(2) 0.8437(3) 0.0501(7) Uani d . 1 1 . .
    H H3 0.4143 1.1118 0.8250 0.060 Uiso calc R 1 1 . .
    C C4 0.4193(2) 0.9348(2) 0.7879(3) 0.0476(6) Uani d . 1 1 . .
    H H4 0.4704 0.9388 0.7314 0.057 Uiso calc R 1 1 . .
    C C5 0.3761(2) 0.8260(2) 0.8168(3) 0.0388(5) Uani d . 1 1 . .
    C C6 0.3002(2) 0.8147(2) 0.9001(3) 0.0359(5) Uani d . 1 1 . .
    C C7 0.2487(2) 0.7005(2) 0.9367(3) 0.0367(5) Uani d . 1 1 . .
    C C8 0.2736(2) 0.4784(2) 0.9472(3) 0.0385(5) Uani d . 1 1 . .
    C C9 0.1380(2) 0.3521(2) 1.0327(3) 0.0417(6) Uani d . 1 1 . .
    H H9A 0.0899 0.3673 1.0960 0.050 Uiso calc R 1 1 . .
    H H9B 0.2079 0.3057 1.0873 0.050 Uiso calc R 1 1 . .
    C C10 0.0648(2) 0.2795(2) 0.9026(3) 0.0414(6) Uani d . 1 1 . .
    H H10A -0.0095 0.3218 0.8541 0.050 Uiso calc R 1 1 . .
    H H10B 0.1095 0.2716 0.8341 0.050 Uiso calc R 1 1 . .
    C C11 0.0357(2) 0.1574(2) 0.9458(3) 0.0363(5) Uani d . 1 1 . .
    H H3A -0.041(3) 0.0267(17) 0.871(4) 0.079(11) Uiso d D 1 1 . .
loop_
    _atom_site_aniso_label
    _atom_site_aniso_U_11
    _atom_site_aniso_U_22
    _atom_site_aniso_U_33
    _atom_site_aniso_U_12
    _atom_site_aniso_U_13
    _atom_site_aniso_U_23
    F1 0.0767(11) 0.0438(9) 0.0639(10) 0.0036(7) 0.0428(9) -0.0009(7)
    S1 0.0532(4) 0.0281(3) 0.1082(7) 0.0000(3) 0.0408(4) -0.0041(3)
    O1 0.0457(10) 0.0338(9) 0.0824(14) -0.0014(7) 0.0365(10) -0.0019(8)
    O2 0.0572(11) 0.0356(9) 0.0410(10) -0.0121(8) 0.0124(8) 0.0000(7)
    O3 0.0773(14) 0.0440(11) 0.0450(11) -0.0249(10) 0.0063(9) 0.0003(9)
    N1 0.0378(11) 0.0265(9) 0.0618(13) -0.0024(8) 0.0253(10) 0.0007(9)
    N2 0.0407(11) 0.0271(10) 0.0597(13) -0.0051(8) 0.0217(10) -0.0010(9)
    C1 0.0442(14) 0.0329(12) 0.0716(18) 0.0012(10) 0.0290(13) -0.0010(12)
    C2 0.0538(16) 0.0296(13) 0.085(2) 0.0008(11) 0.0277(15) -0.0019(13)
    C3 0.0485(15) 0.0344(13) 0.0655(17) -0.0057(11) 0.0154(13) 0.0111(12)
    C4 0.0499(15) 0.0473(14) 0.0492(15) -0.0023(11) 0.0205(12) 0.0103(12)
    C5 0.0429(13) 0.0344(12) 0.0395(12) 0.0026(10) 0.0132(10) 0.0029(10)
    C6 0.0341(12) 0.0275(11) 0.0452(13) 0.0013(9) 0.0111(10) 0.0027(9)
    C7 0.0358(12) 0.0275(11) 0.0472(13) -0.0017(9) 0.0138(10) -0.0004(9)
    C8 0.0382(12) 0.0280(11) 0.0498(14) -0.0040(9) 0.0143(11) -0.0021(10)
    C9 0.0471(14) 0.0331(12) 0.0483(14) -0.0098(10) 0.0200(11) 0.0000(10)
    C10 0.0452(14) 0.0359(12) 0.0441(13) -0.0097(10) 0.0156(11) 0.0013(10)
    C11 0.0362(12) 0.0347(12) 0.0404(13) -0.0060(9) 0.0156(10) -0.0031(10)
_geom_special_details
;
All e.s.d.'s (except the e.s.d. in the dihedral angle between two l.s. planes)
are estimated using the full covariance matrix. The cell e.s.d.'s are taken
into account individually in the estimation of e.s.d.'s in distances, angles
and torsion angles; correlations between e.s.d.'s in cell parameters are only
used when they are defined by crystal symmetry. An approximate (isotropic)
treatment of cell e.s.d.'s is used for estimating e.s.d.'s involving l.s.
planes.
;
loop_
    _geom_bond_atom_site_label_1
    _geom_bond_atom_site_label_2
    _geom_bond_site_symmetry_2
    _geom_bond_distance
    _geom_bond_publ_flag
    F1 C5 . 1.360(3) ?
    S1 C8 . 1.663(2) ?
    O1 C7 . 1.219(3) ?
    O2 C11 . 1.212(3) ?
    O3 C11 . 1.306(3) ?
    O3 H3A . 0.830(10) ?
    N1 C7 . 1.369(3) ?
    N1 C8 . 1.397(3) ?
    N1 H1A . 0.8600 ?
    N2 C8 . 1.319(3) ?
    N2 C9 . 1.458(3) ?
    N2 H2A . 0.8600 ?
    C1 C2 . 1.373(4) ?
    C1 C6 . 1.393(3) ?
    C1 H1 . 0.9300 ?
    C2 C3 . 1.375(4) ?
    C2 H2 . 0.9300 ?
    C3 C4 . 1.372(4) ?
    C3 H3 . 0.9300 ?
    C4 C5 . 1.375(3) ?
    C4 H4 . 0.9300 ?
    C5 C6 . 1.380(3) ?
    C6 C7 . 1.497(3) ?
    C9 C10 . 1.514(3) ?
    C9 H9A . 0.9700 ?
    C9 H9B . 0.9700 ?
    C10 C11 . 1.491(3) ?
    C10 H10A . 0.9700 ?
    C10 H10B . 0.9700 ?
loop_
    _geom_angle_atom_site_label_1
    _geom_angle_atom_site_label_2
    _geom_angle_atom_site_label_3
    _geom_angle_site_symmetry_1
    _geom_angle_site_symmetry_3
    _geom_angle
    _geom_angle_publ_flag
    C11 O3 H3A . . 107(3) ?
    C7 N1 C8 . . 128.1(2) ?
    C7 N1 H1A . . 115.9 ?
    C8 N1 H1A . . 115.9 ?
    C8 N2 C9 . . 123.9(2) ?
    C8 N2 H2A . . 118.0 ?
    C9 N2 H2A . . 118.0 ?
    C2 C1 C6 . . 121.6(2) ?
    C2 C1 H1 . . 119.2 ?
    C6 C1 H1 . . 119.2 ?
    C1 C2 C3 . . 120.1(2) ?
    C1 C2 H2 . . 120.0 ?
    C3 C2 H2 . . 120.0 ?
    C4 C3 C2 . . 120.0(2) ?
    C4 C3 H3 . . 120.0 ?
    C2 C3 H3 . . 120.0 ?
    C3 C4 C5 . . 118.9(2) ?
    C3 C4 H4 . . 120.5 ?
    C5 C4 H4 . . 120.5 ?
    F1 C5 C4 . . 117.3(2) ?
    F1 C5 C6 . . 119.7(2) ?
    C4 C5 C6 . . 123.0(2) ?
    C5 C6 C1 . . 116.3(2) ?
    C5 C6 C7 . . 126.7(2) ?
    C1 C6 C7 . . 117.0(2) ?
    O1 C7 N1 . . 122.5(2) ?
    O1 C7 C6 . . 120.3(2) ?
    N1 C7 C6 . . 117.2(2) ?
    N2 C8 N1 . . 116.4(2) ?
    N2 C8 S1 . . 125.12(18) ?
    N1 C8 S1 . . 118.43(17) ?
    N2 C9 C10 . . 112.2(2) ?
    N2 C9 H9A . . 109.2 ?
    C10 C9 H9A . . 109.2 ?
    N2 C9 H9B . . 109.2 ?
    C10 C9 H9B . . 109.2 ?
    H9A C9 H9B . . 107.9 ?
    C11 C10 C9 . . 111.9(2) ?
    C11 C10 H10A . . 109.2 ?
    C9 C10 H10A . . 109.2 ?
    C11 C10 H10B . . 109.2 ?
    C9 C10 H10B . . 109.2 ?
    H10A C10 H10B . . 107.9 ?
    O2 C11 O3 . . 123.3(2) ?
    O2 C11 C10 . . 122.7(2) ?
    O3 C11 C10 . . 114.0(2) ?
loop_
    _geom_torsion_atom_site_label_1
    _geom_torsion_atom_site_label_2
    _geom_torsion_atom_site_label_3
    _geom_torsion_atom_site_label_4
    _geom_torsion_site_symmetry_1
    _geom_torsion_site_symmetry_2
    _geom_torsion_site_symmetry_3
    _geom_torsion_site_symmetry_4
    _geom_torsion
    _geom_torsion_publ_flag
    C6 C1 C2 C3 . . . . 0.3(4) ?
    C1 C2 C3 C4 . . . . -0.3(4) ?
    C2 C3 C4 C5 . . . . 0.2(4) ?
    C3 C4 C5 F1 . . . . 178.9(2) ?
    C3 C4 C5 C6 . . . . -0.1(4) ?
    F1 C5 C6 C1 . . . . -178.8(2) ?
    C4 C5 C6 C1 . . . . 0.1(4) ?
    F1 C5 C6 C7 . . . . 0.9(4) ?
    C4 C5 C6 C7 . . . . 179.8(2) ?
    C2 C1 C6 C5 . . . . -0.2(4) ?
    C2 C1 C6 C7 . . . . -180.0(2) ?
    C8 N1 C7 O1 . . . . 0.2(4) ?
    C8 N1 C7 C6 . . . . 178.8(2) ?
    C5 C6 C7 O1 . . . . -163.9(2) ?
    C1 C6 C7 O1 . . . . 15.8(4) ?
    C5 C6 C7 N1 . . . . 17.5(4) ?
    C1 C6 C7 N1 . . . . -162.8(2) ?
    C9 N2 C8 N1 . . . . -176.3(2) ?
    C9 N2 C8 S1 . . . . 2.6(4) ?
    C7 N1 C8 N2 . . . . 3.9(4) ?
    C7 N1 C8 S1 . . . . -175.0(2) ?
    C8 N2 C9 C10 . . . . -82.4(3) ?
    N2 C9 C10 C11 . . . . 173.8(2) ?
    C9 C10 C11 O2 . . . . -4.5(3) ?
    C9 C10 C11 O3 . . . . 177.3(2) ?
loop_
    _geom_hbond_atom_site_label_D
    _geom_hbond_atom_site_label_H
    _geom_hbond_atom_site_label_A
    _geom_hbond_site_symmetry_D
    _geom_hbond_site_symmetry_H
    _geom_hbond_site_symmetry_A
    _geom_hbond_distance_DH
    _geom_hbond_distance_HA
    _geom_hbond_distance_DA
    _geom_hbond_angle_DHA
    _geom_hbond_publ_flag
    N1 H1A F1 . . 1_555 0.86 2.04 2.708(3) 134 yes
    N2 H2A O1 . . 1_555 0.86 1.97 2.642(3) 135 yes
    O3 H3A O2 . . 3_557 0.83(2) 1.82(2) 2.645(3) 175(4) yes
