# Supplementary material for: 3-[3-(2-Fluoro­benzo­yl)thio­ureido]propionic acid
Source: Acta Crystallogr Sect E Struct Rep Online. 2014 May 24;70(Pt 6):o705. doi: 10.1107/S1600536814011404 (PMC4051025; doi:10.1107/S1600536814011404)
Supplement: Supplementary file 2 [file e-70-0o705-Isup2.hkl]

# 
# h,k,l, Fc-squared, Fo-squared, sigma(Fo-squared) and status flag 
# 
data_I
_shelx_title ' a in P2(1)/c' 
_shelx_refln_list_code          4 
_shelx_F_calc_maximum      205.81 
_exptl_crystal_F_000       560.00 
_reflns_d_resolution_high  0.8257 
 
loop_ 
 _symmetry_equiv_pos_as_xyz 
 'x, y, z' 
 '-x, y+1/2, -z+1/2' 
 '-x, -y, -z' 
 'x, -y-1/2, z-1/2' 
 
_cell_length_a    11.7103 
_cell_length_b    11.1289 
_cell_length_c     9.6760 
_cell_angle_alpha  90.000 
_cell_angle_beta  108.407 
_cell_angle_gamma  90.000 
 
_shelx_F_squared_multiplier     1.000 
 
loop_ 
 _refln_index_h 
 _refln_index_k 
 _refln_index_l 
 _refln_F_squared_calc 
 _refln_F_squared_meas 
 _refln_F_squared_sigma 
 _refln_observed_status 
   2   0   0     2139.22     2228.04     34.10 o 
   3   0   0    11763.64    10851.95    110.61 o 
   4   0   0     2864.92     2840.97     28.28 o 
   5   0   0      387.89      313.80      4.96 o 
   6   0   0       26.62       23.72      0.73 o 
   7   0   0       57.64       81.86      2.02 o 
   8   0   0        2.16        2.29      0.75 o 
   9   0   0     1449.07     1620.39     27.21 o 
  10   0   0       66.29       72.45      2.96 o 
  11   0   0       46.89       42.65      1.94 o 
  12   0   0       20.95       22.21      2.27 o 
  13   0   0        4.21       -1.14      5.68 o 
   2   1   0     3106.76     2901.54     25.67 o 
   3   1   0     2646.55     2539.21     18.26 o 
   4   1   0     2317.61     2408.00     18.56 o 
   5   1   0      221.37      214.40      2.71 o 
   6   1   0      759.00      809.37      6.68 o 
   7   1   0       16.67       22.99      0.78 o 
   8   1   0      908.23      971.04      8.19 o 
   9   1   0      174.46      165.54      2.29 o 
  10   1   0       41.13       37.80      1.24 o 
  11   1   0       10.09        6.68      0.70 o 
  12   1   0       22.65       26.20      2.39 o 
  13   1   0       81.01       77.15      4.01 o 
   0   2   0       34.48       36.42      0.88 o 
   1   2   0      378.94      378.49      3.79 o 
   2   2   0      895.64      863.80      7.66 o 
   3   2   0      247.18      248.55      2.12 o 
   4   2   0      707.05      706.37      5.51 o 
   5   2   0      224.29      208.50      2.87 o 
   6   2   0       91.13       90.48      1.72 o 
   7   2   0       98.65      100.37      1.61 o 
   8   2   0       20.76       19.31      0.85 o 
   9   2   0        0.60       -0.56      0.56 o 
  10   2   0      101.60       98.61      2.20 o 
  11   2   0       36.23       34.29      2.44 o 
  13   2   0       21.14       15.00      2.43 o 
   1   3   0     3084.54     3030.81     22.51 o 
   2   3   0      493.66      479.97      4.22 o 
   3   3   0      796.44      845.07      6.97 o 
   4   3   0      807.34      788.36      6.42 o 
   5   3   0     1867.02     1986.43     14.20 o 
   6   3   0      284.75      265.86      2.36 o 
   7   3   0      174.27      154.37      1.64 o 
   8   3   0       22.90       18.93      1.18 o 
   9   3   0       33.96       33.40      1.10 o 
  10   3   0      153.27      147.13      2.38 o 
  11   3   0       13.43        8.61      0.80 o 
  12   3   0        1.78       -0.05      1.75 o 
   0   4   0     1860.61     2028.16     20.96 o 
   1   4   0      353.85      352.28      3.16 o 
   2   4   0      552.71      577.15      4.84 o 
   3   4   0     2984.31     2973.55     21.64 o 
   4   4   0      353.09      339.33      3.15 o 
   5   4   0      149.23      151.48      1.76 o 
   6   4   0      184.40      173.62      1.89 o 
   7   4   0      749.84      754.71      6.04 o 
   8   4   0      171.41      166.54      1.84 o 
   9   4   0       24.41       20.94      1.07 o 
  10   4   0      135.98      124.97      2.23 o 
  11   4   0       18.28       15.35      1.47 o 
  12   4   0      120.34      129.68      3.08 o 
   1   5   0      356.98      304.83      2.68 o 
   2   5   0      210.47      196.67      2.20 o 
   3   5   0     2058.57     2069.77     15.69 o 
   4   5   0        0.65       -0.82      0.54 o 
   5   5   0        0.52        0.19      0.63 o 
   6   5   0      198.00      174.06      1.98 o 
   7   5   0       41.18       36.98      1.38 o 
   8   5   0        0.55       -0.84      0.56 o 
   9   5   0      319.74      313.98      2.99 o 
  10   5   0       67.32       61.07      1.68 o 
  11   5   0       35.78       36.15      2.51 o 
  12   5   0       32.02       38.56      2.68 o 
   0   6   0       12.67        4.95      0.80 o 
   1   6   0        2.97        2.36      0.58 o 
   2   6   0      351.88      370.16      3.30 o 
   3   6   0        1.76        0.18      0.84 o 
   4   6   0      233.29      241.66      2.57 o 
   5   6   0        4.15        4.72      0.84 o 
   6   6   0      359.63      370.83      3.47 o 
   7   6   0       58.02       56.50      1.49 o 
   8   6   0      123.40      131.53      2.06 o 
   9   6   0       25.52       29.01      1.18 o 
  10   6   0       51.16       50.11      2.46 o 
  11   6   0        8.13        9.40      1.68 o 
  12   6   0       39.33       28.89      2.84 o 
   1   7   0       64.81       75.53      1.48 o 
   2   7   0        4.50        1.92      0.64 o 
   3   7   0      158.76      156.28      2.09 o 
   4   7   0        9.14        4.43      0.74 o 
   5   7   0       87.82       84.54      1.66 o 
   6   7   0       24.38       17.82      1.01 o 
   7   7   0      187.15      184.39      2.40 o 
   8   7   0      337.10      325.32      6.09 o 
   9   7   0       22.10       18.36      1.24 o 
  10   7   0       34.92       31.83      1.72 o 
  11   7   0       44.93       45.43      2.61 o 
   0   8   0       55.83       55.45      1.96 o 
   1   8   0        1.88        1.50      0.73 o 
   2   8   0      187.23      179.55      2.42 o 
   3   8   0      241.42      239.79      2.72 o 
   4   8   0      555.67      544.28      5.06 o 
   5   8   0       25.63       25.49      1.27 o 
   6   8   0        0.68       -0.47      0.83 o 
   7   8   0      472.34      445.10      8.05 o 
   8   8   0       15.05       14.60      1.05 o 
   9   8   0        4.42        4.09      1.32 o 
  10   8   0       44.97       43.92      2.80 o 
   1   9   0     4409.53     4662.84     33.40 o 
   2   9   0      320.07      335.50      3.56 o 
   3   9   0        7.89        4.37      0.96 o 
   4   9   0      313.64      308.72      3.71 o 
   5   9   0      155.43      158.92      2.53 o 
   6   9   0       36.46       44.60      1.85 o 
   7   9   0       13.69       14.17      1.34 o 
   8   9   0      112.98      102.60      2.69 o 
   9   9   0       87.32      103.43      3.01 o 
  10   9   0      105.18      116.54      8.90 o 
   0  10   0        1.32       -1.39      1.49 o 
   1  10   0      125.78      114.11      2.32 o 
   2  10   0      101.37       96.03      2.18 o 
   3  10   0        4.28       -0.46      1.01 o 
   4  10   0      385.63      379.89      4.05 o 
   5  10   0      148.53      145.46      2.64 o 
   6  10   0       23.18       21.05      1.65 o 
   7  10   0       61.26       55.31      2.52 o 
   8  10   0       39.99       41.61      2.47 o 
   9  10   0        4.55        6.63      1.80 o 
   1  11   0       57.38       59.45      2.25 o 
   2  11   0      175.35      171.88      2.89 o 
   3  11   0       21.17       15.41      1.36 o 
   4  11   0       20.32       16.28      1.44 o 
   5  11   0        1.59        2.90      1.40 o 
   6  11   0        1.18       -1.77      1.53 o 
   7  11   0       23.88       22.27      1.92 o 
   0  12   0      353.96      362.18      6.91 o 
   1  12   0       15.37       11.97      1.54 o 
   2  12   0       26.21       19.06      1.59 o 
   3  12   0        0.10       -2.06      1.41 o 
   4  12   0      247.19      270.01      4.60 o 
   5  12   0       17.71       52.23      5.62 o 
   6  12   0        3.21       -1.87      2.23 o 
   1  13   0       59.09       58.19      2.73 o 
   2  13   0      143.19      148.63      3.87 o 
   3  13   0      123.16      148.15      5.34 o 
 -11   1   1      220.81      224.11      4.90 o 
 -10   1   1       29.54       28.65      2.55 o 
  -9   1   1      111.80      112.11      1.44 o 
  -8   1   1      239.02      237.35      2.67 o 
  -7   1   1      148.45      130.52      3.45 o 
  -6   1   1      457.14      536.62      5.40 o 
  -5   1   1       20.46       20.90      0.90 o 
  -4   1   1     4690.38     4629.98     45.50 o 
  -3   1   1     1003.84     1007.79      8.82 o 
  -2   1   1     8926.72     7835.18    131.43 o 
  -1   1   1      186.33      201.29      6.81 o 
   0   1   1      501.69       -0.38      0.38 o 
   1   1   1      379.65      373.73      5.94 o 
   2   1   1      443.77      430.72      3.36 o 
   3   1   1     1806.31     1892.82     13.10 o 
   4   1   1        1.23        0.79      0.41 o 
   5   1   1      155.63      160.58      2.33 o 
   6   1   1     1075.26     1104.45      8.14 o 
   7   1   1       88.03      100.45      1.36 o 
   8   1   1       12.78       10.85      0.66 o 
   9   1   1       12.35        7.15      0.47 o 
  10   1   1       80.13       81.87      1.43 o 
  11   1   1       44.33       46.02      2.00 o 
  12   1   1       13.18        8.63      1.57 o 
 -13   2   1      119.91      125.19      5.72 o 
 -12   2   1      128.44      131.35      4.19 o 
 -11   2   1      131.72      126.28      4.32 o 
 -10   2   1      173.88      164.32      3.84 o 
  -9   2   1      422.46      421.25      4.48 o 
  -8   2   1        5.53        5.74      0.60 o 
  -7   2   1      979.51      980.57      8.77 o 
  -6   2   1      119.96      106.99      2.48 o 
  -5   2   1     1575.09     1574.55     13.36 o 
  -4   2   1     1550.63     1547.69     11.92 o 
  -3   2   1      148.44      140.83      1.81 o 
  -2   2   1     2638.33     2641.14     20.48 o 
  -1   2   1        1.79        2.84      0.41 o 
   0   2   1      106.85      154.60      1.40 o 
   1   2   1     4661.15     4560.89     36.60 o 
   2   2   1      906.61     1019.98      7.79 o 
   3   2   1        6.19       -0.29      0.29 o 
   4   2   1      227.41      232.81      2.21 o 
   5   2   1      703.51      729.15      5.41 o 
   6   2   1      303.89      280.58      2.45 o 
   7   2   1       13.65        9.26      0.53 o 
   8   2   1       73.92       67.40      1.55 o 
   9   2   1      321.91      320.80      2.82 o 
  10   2   1       21.19       21.78      1.01 o 
  11   2   1       45.70       42.00      1.97 o 
  12   2   1       63.82       66.29      3.82 o 
 -13   3   1       14.69       11.63      2.35 o 
 -12   3   1       10.31        7.28      1.86 o 
 -11   3   1       49.05       45.45      3.11 o 
 -10   3   1      128.99      135.05      2.52 o 
  -9   3   1       53.40       58.70      1.12 o 
  -8   3   1      621.34      640.47      5.52 o 
  -7   3   1        7.79        6.72      0.62 o 
  -6   3   1       15.61       10.45      0.98 o 
  -5   3   1       78.94       61.81      0.98 o 
  -4   3   1     1848.87     1957.99     15.99 o 
  -3   3   1      681.24      725.70      5.72 o 
  -2   3   1        4.93        6.76      0.92 o 
  -1   3   1     2626.43     2568.57     19.04 o 
   0   3   1     1375.25     1387.94     11.19 o 
   1   3   1      146.92      118.26      1.84 o 
   2   3   1     1500.86     1527.75     11.60 o 
   3   3   1      653.89      645.56      5.08 o 
   4   3   1     1525.37     1539.36     11.44 o 
   5   3   1       96.38       88.22      1.33 o 
   6   3   1      515.34      518.48      4.54 o 
   7   3   1      142.18      142.07      1.65 o 
   8   3   1      200.06      191.38      2.03 o 
   9   3   1       26.63       24.81      0.77 o 
  10   3   1      108.49      103.90      1.87 o 
  11   3   1       27.99       22.45      1.39 o 
  12   3   1        1.79       -0.28      0.78 o 
 -13   4   1       11.74       12.71      2.98 o 
 -12   4   1      417.26      432.88     14.37 o 
 -11   4   1      167.16      182.17      2.44 o 
 -10   4   1       55.78       48.52      1.92 o 
  -9   4   1      240.05      257.46      2.87 o 
  -8   4   1      219.16      208.47      2.35 o 
  -7   4   1      245.98      241.25      2.32 o 
  -6   4   1      127.75      113.80      1.46 o 
  -5   4   1     1015.19     1125.30      8.54 o 
  -4   4   1     1025.37     1191.27      9.40 o 
  -3   4   1     4189.85     4408.14     30.46 o 
  -2   4   1     2248.40     2433.19     17.81 o 
  -1   4   1       27.12       28.59      0.86 o 
   0   4   1      265.39      245.20      2.29 o 
   1   4   1      483.77      507.83      4.28 o 
   2   4   1     1868.82     1970.20     14.93 o 
   3   4   1      196.49      226.19      2.21 o 
   4   4   1     1207.54     1346.28     10.45 o 
   5   4   1      170.45      176.50      1.95 o 
   6   4   1      605.40      628.84      5.52 o 
   7   4   1       37.19       41.62      1.32 o 
   8   4   1      222.72      217.35      2.38 o 
   9   4   1       48.12       44.01      1.38 o 
  10   4   1        1.40        2.39      0.97 o 
  11   4   1       40.10       40.65      2.54 o 
  12   4   1        2.91        1.43      1.10 o 
 -12   5   1      184.49      191.62      6.26 o 
 -11   5   1      189.81      194.11      3.73 o 
 -10   5   1      216.80      234.07      3.82 o 
  -9   5   1       98.91       97.59      2.36 o 
  -8   5   1       39.20       30.49      1.24 o 
  -7   5   1      351.69      338.39      3.38 o 
  -6   5   1      101.45      112.02      2.11 o 
  -5   5   1       17.91       15.08      0.84 o 
  -4   5   1     3005.52     3386.82     25.28 o 
  -3   5   1     1915.99     2212.92     15.94 o 
  -2   5   1       39.30       61.83      1.25 o 
  -1   5   1     4414.78     4752.49     32.60 o 
   0   5   1     1234.43     1259.22      9.34 o 
   1   5   1     1928.16     1981.13     14.35 o 
   2   5   1       27.16       26.39      1.08 o 
   3   5   1     1734.81     1896.28     13.81 o 
   4   5   1       53.55       48.97      1.20 o 
   5   5   1      313.64      368.09      3.89 o 
   6   5   1      651.18      701.99      5.85 o 
   7   5   1       50.93       47.95      1.45 o 
   8   5   1        0.45       -0.93      0.62 o 
   9   5   1      192.73      198.98      2.63 o 
  10   5   1       84.82       85.64      2.10 o 
  11   5   1       12.37       13.39      2.55 o 
  12   5   1      133.50      143.58      4.04 o 
 -12   6   1       11.69       12.39      1.40 o 
 -11   6   1        0.35       -0.70      1.18 o 
 -10   6   1        0.79        0.97      0.78 o 
  -9   6   1      662.04      684.49      6.61 o 
  -8   6   1       12.15        8.90      0.81 o 
  -7   6   1      393.05      375.39      3.57 o 
  -6   6   1       94.12       84.11      1.47 o 
  -5   6   1      597.48      583.46      5.55 o 
  -4   6   1     1208.60     1251.82      9.91 o 
  -3   6   1      249.71      234.09      2.53 o 
  -2   6   1     1058.18     1039.49      7.55 o 
  -1   6   1        6.58       11.98      0.73 o 
   0   6   1      308.81      280.44      2.63 o 
   1   6   1     1409.68     1421.04     10.83 o 
   2   6   1      632.25      584.74      4.69 o 
   3   6   1        3.41        0.58      0.64 o 
   4   6   1       28.64       22.25      1.07 o 
   5   6   1     2091.49     2141.39     15.85 o 
   6   6   1      109.43      113.34      1.90 o 
   7   6   1        0.61        0.63      0.72 o 
   8   6   1      225.70      218.36      2.75 o 
   9   6   1      404.36      416.74      5.31 o 
  10   6   1       16.35       12.71      1.02 o 
  11   6   1       27.48       20.22      2.01 o 
 -11   7   1      172.84      179.58      3.85 o 
 -10   7   1        4.81        2.27      0.91 o 
  -9   7   1        0.83       -0.99      0.70 o 
  -8   7   1      901.13      913.46      7.98 o 
  -7   7   1        0.04       -0.22      0.71 o 
  -6   7   1       44.56       34.53      1.38 o 
  -5   7   1      169.03      151.38      2.05 o 
  -4   7   1      361.66      335.28      3.58 o 
  -3   7   1      523.79      482.01      4.54 o 
  -2   7   1        1.56       -0.07      0.58 o 
  -1   7   1      785.50      714.80      5.82 o 
   0   7   1       83.94       58.50      1.44 o 
   1   7   1      716.10      710.21      5.80 o 
   2   7   1      413.83      403.60      3.93 o 
   3   7   1      117.28       96.08      1.71 o 
   4   7   1      198.66      189.41      2.36 o 
   5   7   1       21.15       18.90      1.13 o 
   6   7   1       34.71       27.62      1.34 o 
   7   7   1        5.34        4.69      0.93 o 
   8   7   1      135.60      142.18      2.94 o 
   9   7   1       19.69       16.05      1.22 o 
  10   7   1       28.69       26.33      1.65 o 
  11   7   1       43.94       44.48      2.29 o 
 -11   8   1        6.08        6.19      1.84 o 
 -10   8   1       65.18       65.83      2.49 o 
  -9   8   1        1.02        0.29      1.02 o 
  -8   8   1        7.74        4.56      0.93 o 
  -7   8   1        1.49        0.66      0.77 o 
  -6   8   1       51.26       43.87      1.53 o 
  -5   8   1      236.16      220.51      2.70 o 
  -4   8   1      264.83      266.92      3.11 o 
  -3   8   1        1.00       -0.84      0.64 o 
  -2   8   1        0.66        0.01      0.79 o 
  -1   8   1      297.63      284.86      3.04 o 
   0   8   1      288.00      279.25      3.01 o 
   1   8   1     1215.82     1217.50      9.95 o 
   2   8   1        0.09        1.14      0.75 o 
   3   8   1      265.65      267.27      3.83 o 
   4   8   1      181.07      181.35      3.15 o 
   5   8   1      856.23      887.02      7.38 o 
   6   8   1       80.95       72.41      1.99 o 
   7   8   1       28.24       28.25      1.41 o 
   8   8   1        6.89        7.28      1.14 o 
   9   8   1        2.07        2.45      1.46 o 
  10   8   1       53.13       45.99      2.56 o 
 -10   9   1        0.18       -0.09      1.48 o 
  -9   9   1       10.10        8.71      1.33 o 
  -8   9   1       16.29       13.44      1.30 o 
  -7   9   1       22.20       17.35      1.30 o 
  -6   9   1       43.39       33.97      1.43 o 
  -5   9   1       12.01        7.45      0.94 o 
  -4   9   1       21.29       16.62      1.15 o 
  -3   9   1       26.12       19.77      1.11 o 
  -2   9   1       42.55       47.40      1.79 o 
  -1   9   1     1015.56     1044.82      8.39 o 
   0   9   1      416.36      420.88      6.01 o 
   1   9   1      157.32      218.37      5.56 o 
   2   9   1      408.36      408.69      4.20 o 
   3   9   1     1153.93     1202.05      9.79 o 
   4   9   1       20.02       15.74      1.23 o 
   5   9   1       26.21       25.68      1.38 o 
   6   9   1       88.70       95.81      2.44 o 
   7   9   1        1.97        0.70      1.23 o 
   8   9   1       63.03       69.10      3.13 o 
   9   9   1       23.93       25.77      2.84 o 
  -9  10   1      117.99      123.83      3.43 o 
  -8  10   1       11.34        9.65      1.50 o 
  -7  10   1       60.80       68.06      2.60 o 
  -6  10   1      354.18      351.71      4.19 o 
  -5  10   1      291.66      288.66      3.62 o 
  -4  10   1       10.12        8.81      1.15 o 
  -3  10   1       61.38       51.11      1.93 o 
  -2  10   1       16.45       13.56      1.17 o 
  -1  10   1      456.07      456.16      4.57 o 
   0  10   1       19.15       13.35      1.24 o 
   1  10   1       78.11       74.70      2.10 o 
   2  10   1       35.37       25.75      1.34 o 
   3  10   1        6.20        2.10      1.06 o 
   4  10   1       35.51       28.60      1.52 o 
   5  10   1       17.35       16.94      1.35 o 
   6  10   1       13.65       14.56      1.63 o 
   7  10   1       71.59       76.87      3.03 o 
   8  10   1       14.59       15.14      1.94 o 
  -8  11   1      113.13      134.68      4.12 o 
  -7  11   1       13.47       12.32      1.70 o 
  -6  11   1        1.34       -1.70      1.98 o 
  -5  11   1      107.93       97.77      2.98 o 
  -4  11   1      153.73      133.23      3.01 o 
  -3  11   1        0.31       -1.94      1.30 o 
  -2  11   1       61.67       50.04      2.07 o 
  -1  11   1      117.82      123.20      2.67 o 
   0  11   1      398.99      400.12      4.39 o 
   1  11   1       19.00       15.44      1.39 o 
   2  11   1      128.50      139.21      2.76 o 
   3  11   1      173.74      174.50      2.96 o 
   4  11   1      130.18      131.44      2.92 o 
   5  11   1        0.61        0.42      1.42 o 
   6  11   1       95.44       89.99      3.73 o 
   7  11   1       83.69       92.91      4.91 o 
  -6  12   1        1.91       -1.37      2.01 o 
  -5  12   1       81.16       93.94      3.37 o 
  -4  12   1        5.69        4.52      1.60 o 
  -3  12   1       92.50       87.56      3.38 o 
  -2  12   1       19.38       17.67      1.60 o 
  -1  12   1      106.80      101.49      2.95 o 
   0  12   1       11.22       13.18      1.53 o 
   1  12   1       76.13       76.93      2.84 o 
   2  12   1       28.20       25.39      1.69 o 
   3  12   1        7.40        4.49      1.52 o 
   4  12   1        5.76        7.31      1.72 o 
   5  12   1       61.23       76.28      3.76 o 
  -3  13   1        2.63        7.30      2.37 o 
  -2  13   1      106.30      125.47      4.54 o 
  -1  13   1        9.52       11.75      1.98 o 
   0  13   1        4.03        3.90      1.88 o 
   1  13   1        0.00        0.20      1.91 o 
   2  13   1        2.08        1.09      2.05 o 
 -13   0   2       61.37      100.48     14.76 o 
 -11   0   2      123.98      137.55      9.86 o 
 -10   0   2       24.94       14.15      3.00 o 
  -9   0   2      675.22      717.10     16.21 o 
  -8   0   2      188.68      231.67      8.96 o 
  -7   0   2       24.06       32.26      3.52 o 
  -6   0   2     1667.87     1954.34     28.82 o 
  -5   0   2      546.99      684.67     11.28 o 
  -4   0   2      447.63      493.14      5.48 o 
  -3   0   2       24.22       34.87      1.30 o 
  -2   0   2      341.38      360.05      4.71 o 
  -1   0   2     3204.13     3103.30     36.21 o 
   0   0   2    17980.81    16768.95    170.36 o 
   1   0   2    42356.38    35659.76    533.99 o 
   2   0   2    40408.65    35851.19    650.21 o 
   3   0   2      389.09      462.06      5.34 o 
   4   0   2      940.80     1069.69     10.51 o 
   5   0   2     3074.92     3296.57     33.95 o 
   6   0   2      693.40      684.76      7.11 o 
   7   0   2       96.28       83.28      1.85 o 
   8   0   2       22.02       22.46      1.53 o 
   9   0   2       84.23       85.62      2.71 o 
  10   0   2      482.58      511.51      8.27 o 
  11   0   2      136.73      141.44      2.66 o 
  12   0   2        0.00       -2.91      2.97 o 
 -13   1   2      207.80      259.58      8.03 o 
 -11   1   2       96.63       80.87      1.88 o 
 -10   1   2       88.20       85.39      2.25 o 
  -9   1   2       23.53       17.79      1.18 o 
  -8   1   2       45.98       28.81      2.22 o 
  -7   1   2     1306.65     1340.34     54.95 o 
  -6   1   2     2689.32     2780.27     26.26 o 
  -5   1   2      829.40      888.78      8.20 o 
  -4   1   2        0.48        0.26      0.29 o 
  -3   1   2    15800.99    14397.09    104.70 o 
  -2   1   2      224.65      185.71      1.81 o 
  -1   1   2     1948.31     1861.92     14.08 o 
   0   1   2       62.33       79.54      1.32 o 
   1   1   2        0.66        2.12      0.60 o 
   2   1   2     6605.16     6599.71     48.69 o 
   3   1   2     2644.09     2824.95     22.96 o 
   4   1   2      201.82      209.15      1.98 o 
   5   1   2      230.53      235.94      2.35 o 
   6   1   2      227.24      230.26      2.23 o 
   7   1   2      119.48      127.45      1.57 o 
   8   1   2        9.63        7.23      0.68 o 
   9   1   2        5.05        2.82      0.61 o 
  10   1   2       68.54       62.97      2.07 o 
  11   1   2        0.12       -0.05      1.28 o 
  12   1   2       11.38       10.47      3.17 o 
 -13   2   2       23.51       20.27      2.96 o 
 -12   2   2        5.61        4.66      1.22 o 
 -11   2   2        0.10        9.84      5.30 o 
 -10   2   2      159.19      150.26      3.78 o 
  -9   2   2       12.94       10.92      1.41 o 
  -8   2   2      101.41      106.97      3.57 o 
  -7   2   2      173.54      175.23      1.86 o 
  -6   2   2       24.80       29.10      0.72 o 
  -5   2   2      127.51      125.71      2.67 o 
  -4   2   2      123.35      145.83      1.80 o 
  -3   2   2     1244.49     1304.89     10.43 o 
  -2   2   2       47.11       61.00      1.20 o 
  -1   2   2     1511.37     1540.09     11.32 o 
   0   2   2      352.95      361.32      3.39 o 
   1   2   2      593.15      615.67      4.62 o 
   2   2   2     2354.02     2435.69     17.35 o 
   3   2   2       43.83       40.34      1.20 o 
   4   2   2      157.51      163.62      1.94 o 
   5   2   2      140.99      139.82      2.23 o 
   6   2   2      302.39      296.67      2.71 o 
   7   2   2        0.76        0.25      0.51 o 
   8   2   2        0.01       -0.83      0.55 o 
   9   2   2       54.82       60.38      1.34 o 
  10   2   2       47.69       47.25      1.30 o 
  11   2   2       54.66       51.16      2.18 o 
  12   2   2        0.00       -1.84      1.32 o 
 -12   3   2        0.00        0.00      4.54 o 
 -11   3   2        5.00        4.81      1.18 o 
 -10   3   2      145.59      147.66      2.36 o 
  -9   3   2      104.17       99.77      1.38 o 
  -8   3   2      247.09      239.11      2.54 o 
  -7   3   2      144.67      143.71      2.23 o 
  -6   3   2      976.82     1022.30      8.90 o 
  -5   3   2      308.57      298.49      2.66 o 
  -4   3   2        7.21        7.31      0.49 o 
  -3   3   2     1154.64     1217.95      9.34 o 
  -2   3   2     1223.04     1221.06      9.60 o 
  -1   3   2       61.67       37.50      1.14 o 
   0   3   2      443.44      451.88      3.55 o 
   1   3   2     1730.46     1892.59     13.33 o 
   2   3   2     1082.33     1226.23      9.31 o 
   3   3   2       95.40       85.53      1.54 o 
   4   3   2        7.52        3.91      0.57 o 
   5   3   2     1172.79     1190.16      9.14 o 
   6   3   2       71.83       74.04      1.57 o 
   7   3   2      168.89      170.65      2.06 o 
   8   3   2      200.25      199.62      2.29 o 
   9   3   2       26.01       24.72      1.07 o 
  10   3   2        3.38        2.70      0.76 o 
  11   3   2       36.39       39.20      2.94 o 
  12   3   2       32.50       32.37      2.37 o 
 -13   4   2       22.54       24.32      4.93 o 
 -12   4   2      246.28      250.98     12.81 o 
 -11   4   2       35.15       34.38      1.35 o 
 -10   4   2        0.73       -0.18      0.78 o 
  -9   4   2      152.44      133.91      1.80 o 
  -8   4   2      467.23      461.03      4.54 o 
  -7   4   2      146.51      142.89      2.14 o 
  -6   4   2      568.83      534.34      4.66 o 
  -5   4   2     1580.29     1569.63     11.96 o 
  -4   4   2      754.52      705.84      5.69 o 
  -3   4   2     1957.19     2093.93     15.79 o 
  -2   4   2     5994.77     5960.32     45.64 o 
  -1   4   2      503.23      443.39      3.60 o 
   0   4   2     1396.91     1406.62     11.45 o 
   1   4   2      412.77      423.70      3.60 o 
   2   4   2      877.75      918.86      7.36 o 
   3   4   2      141.79      123.01      1.62 o 
   4   4   2     1030.69     1111.57      8.79 o 
   5   4   2      592.89      588.87      5.60 o 
   6   4   2        4.94        1.95      0.55 o 
   7   4   2       58.98       63.69      2.09 o 
   8   4   2        0.39       -1.08      0.72 o 
   9   4   2      104.20       99.59      2.13 o 
  10   4   2        1.35       -0.02      0.81 o 
  11   4   2        2.36        4.32      1.87 o 
 -13   5   2      291.09      315.90     11.40 o 
 -12   5   2        0.39       -0.24      0.98 o 
 -11   5   2       45.88       49.17      1.81 o 
 -10   5   2      266.56      279.34      4.02 o 
  -9   5   2     1102.19     1136.26      9.85 o 
  -8   5   2        0.43        0.17      0.41 o 
  -7   5   2      216.23      208.02      2.23 o 
  -6   5   2      576.84      551.29      4.55 o 
  -5   5   2        6.82        5.99      0.50 o 
  -4   5   2      542.67      608.82      4.83 o 
  -3   5   2      324.97      316.20      3.56 o 
  -2   5   2       56.58       73.38      1.42 o 
  -1   5   2      149.18      167.63      2.01 o 
   0   5   2      169.64      194.90      2.22 o 
   1   5   2      559.76      523.70      4.38 o 
   2   5   2       40.57       35.19      1.14 o 
   3   5   2       40.02       37.93      1.41 o 
   4   5   2      558.00      542.61      5.61 o 
   5   5   2      531.45      517.58      4.53 o 
   6   5   2       28.65       28.94      1.29 o 
   7   5   2        0.04       -1.01      0.70 o 
   8   5   2      118.49      120.44      2.02 o 
   9   5   2      141.25      144.98      3.30 o 
  10   5   2       19.10       12.19      1.08 o 
  11   5   2        0.24        0.62      0.89 o 
 -12   6   2        7.68        6.54      1.17 o 
 -11   6   2       99.86       84.18      2.50 o 
 -10   6   2       11.40        7.18      0.88 o 
  -9   6   2      137.22      136.30      2.00 o 
  -8   6   2       12.17        8.77      0.72 o 
  -7   6   2       39.57       36.64      1.81 o 
  -6   6   2      167.17      168.91      2.00 o 
  -5   6   2      302.80      299.40      3.24 o 
  -4   6   2      351.37      351.80      3.39 o 
  -3   6   2       93.62      113.01      1.80 o 
  -2   6   2      461.08      514.60      4.22 o 
  -1   6   2       41.16       34.22      1.10 o 
   0   6   2     1112.76     1130.80      8.45 o 
   1   6   2      132.57      131.95      1.78 o 
   2   6   2       19.89       14.32      0.92 o 
   3   6   2       27.52       17.68      0.90 o 
   4   6   2       17.21       20.02      1.42 o 
   5   6   2      132.14      147.30      2.14 o 
   6   6   2      239.24      240.24      2.92 o 
   7   6   2      108.46       99.10      2.21 o 
   8   6   2        2.45        1.86      0.91 o 
   9   6   2       36.79       37.86      2.43 o 
  10   6   2       18.08       19.68      1.94 o 
  11   6   2        0.57       -0.38      4.54 o 
 -12   7   2       11.55        9.03      1.94 o 
 -11   7   2        5.62        6.76      1.43 o 
 -10   7   2       49.27       53.23      2.57 o 
  -9   7   2       23.31       17.74      0.93 o 
  -8   7   2        2.92        1.32      0.80 o 
  -7   7   2      283.26      265.36      2.98 o 
  -6   7   2      154.69      140.10      2.15 o 
  -5   7   2      178.71      177.05      2.24 o 
  -4   7   2       21.85       18.71      0.94 o 
  -3   7   2      415.69      411.74      3.78 o 
  -2   7   2        6.13        4.86      0.62 o 
  -1   7   2       55.85       62.49      1.42 o 
   0   7   2        0.01       -1.03      0.69 o 
   1   7   2        5.63        5.41      0.74 o 
   2   7   2        8.20        9.15      0.85 o 
   3   7   2      227.72      238.52      2.57 o 
   4   7   2       24.49       19.10      0.93 o 
   5   7   2       28.29       28.09      1.31 o 
   6   7   2        5.37        0.57      0.90 o 
   7   7   2        3.61        1.27      0.97 o 
   8   7   2       99.84      103.52      3.18 o 
   9   7   2        0.24        1.83      1.18 o 
  10   7   2       29.88       24.62      1.81 o 
 -11   8   2       23.26       27.05      2.23 o 
 -10   8   2        0.00        1.81      1.23 o 
  -9   8   2       59.92       63.16      2.05 o 
  -8   8   2      268.81      260.71      3.97 o 
  -7   8   2      197.07      176.26      2.48 o 
  -6   8   2      110.95       96.79      2.17 o 
  -5   8   2      322.61      289.03      3.41 o 
  -4   8   2      229.19      196.00      2.81 o 
  -3   8   2      230.55      237.36      2.72 o 
  -2   8   2      659.09      681.22      5.46 o 
  -1   8   2       12.78        8.70      0.83 o 
   0   8   2      131.58      116.09      1.82 o 
   1   8   2      138.23      128.65      1.99 o 
   2   8   2        5.17        4.72      0.79 o 
   3   8   2      235.56      231.95      3.06 o 
   4   8   2      323.10      320.43      3.43 o 
   5   8   2      149.67      149.34      2.49 o 
   6   8   2       32.87       27.60      1.58 o 
   7   8   2       67.41       71.37      2.58 o 
   8   8   2        3.34        3.08      1.66 o 
   9   8   2       46.67       33.27      2.28 o 
 -10   9   2      100.62      108.74      3.94 o 
  -9   9   2        0.16        2.59      1.29 o 
  -8   9   2      139.69      130.05      2.55 o 
  -7   9   2        1.19       -0.54      0.99 o 
  -6   9   2        2.87        4.91      0.97 o 
  -5   9   2      215.42      182.20      2.84 o 
  -4   9   2       24.91       28.91      1.69 o 
  -3   9   2      261.73      258.54      3.35 o 
  -2   9   2      678.02      677.21      5.89 o 
  -1   9   2      179.92      170.47      2.33 o 
   0   9   2     1214.27     1299.85      9.72 o 
   1   9   2     3613.98     3919.01     27.02 o 
   2   9   2      581.35      622.52      5.49 o 
   3   9   2      617.20      663.54      5.82 o 
   4   9   2      155.89      180.16      2.98 o 
   5   9   2       10.28       11.23      1.24 o 
   6   9   2       19.37       18.18      1.66 o 
   7   9   2       16.53       15.31      1.42 o 
   8   9   2        1.04       -2.20      2.05 o 
  -9  10   2        8.65        8.11      1.50 o 
  -8  10   2       41.93       37.36      2.34 o 
  -7  10   2       46.33       43.57      2.19 o 
  -6  10   2       72.29       66.57      2.43 o 
  -5  10   2       63.76       55.78      2.08 o 
  -4  10   2       48.48       46.15      2.18 o 
  -3  10   2      127.21      105.33      2.37 o 
  -2  10   2      188.88      192.22      2.79 o 
  -1  10   2       38.57       40.71      2.13 o 
   0  10   2        0.14        0.62      1.00 o 
   1  10   2        2.52        2.14      1.03 o 
   2  10   2        8.69        8.47      1.18 o 
   3  10   2      370.48      383.07      4.10 o 
   4  10   2       24.61       19.53      1.53 o 
   5  10   2        0.43        3.70      1.30 o 
   6  10   2      369.72      393.12      5.40 o 
   7  10   2       16.22       19.06      2.12 o 
  -8  11   2        9.83       12.39      2.17 o 
  -7  11   2        0.13        0.26      1.60 o 
  -6  11   2        0.78        0.43      1.58 o 
  -5  11   2       17.88       14.63      1.50 o 
  -4  11   2        9.27        9.08      1.41 o 
  -3  11   2        0.97       -1.39      1.23 o 
  -2  11   2       19.80       14.71      1.40 o 
  -1  11   2       62.22       54.37      2.28 o 
   0  11   2       24.65       23.04      1.50 o 
   1  11   2       69.43       71.50      2.48 o 
   2  11   2        0.99        1.54      1.28 o 
   3  11   2       65.47       65.78      2.50 o 
   4  11   2      160.92      160.12      3.65 o 
   5  11   2        0.96        1.35      1.49 o 
   6  11   2        4.06        4.39      2.56 o 
  -6  12   2        7.76        6.54      2.26 o 
  -5  12   2      170.64      171.66      4.29 o 
  -4  12   2       57.77       68.19      3.15 o 
  -3  12   2       18.08       16.53      1.67 o 
  -2  12   2       34.78       33.70      2.23 o 
  -1  12   2       39.42       42.32      2.93 o 
   0  12   2      199.33      204.26      3.60 o 
   1  12   2       53.61       68.75      2.97 o 
   2  12   2       92.71       99.79      2.95 o 
   3  12   2        4.91        4.32      1.58 o 
   4  12   2       69.90       72.80      3.42 o 
  -3  13   2      301.78      346.26      7.46 o 
  -2  13   2      155.26      178.24      5.18 o 
  -1  13   2       59.76       68.78      3.53 o 
   0  13   2       42.17       42.63      2.37 o 
   1  13   2      107.61      110.61      4.63 o 
 -14   1   3       10.20       55.57      8.82 o 
 -13   1   3       48.18       66.93      6.34 o 
 -12   1   3       55.04       70.23      4.88 o 
 -11   1   3      110.82      101.80      4.91 o 
 -10   1   3      212.83      198.96      3.58 o 
  -9   1   3      306.83      319.08      4.67 o 
  -8   1   3      224.79      209.29      3.43 o 
  -7   1   3      186.03      204.73      2.29 o 
  -6   1   3       16.04       12.39      0.59 o 
  -5   1   3     1686.12     1820.01     13.63 o 
  -4   1   3     1524.08     1595.67     12.39 o 
  -3   1   3      914.47     1021.72      8.10 o 
  -2   1   3      554.75      542.19      4.67 o 
  -1   1   3     1138.72     1189.69      9.17 o 
   0   1   3     5218.28     5345.65     47.12 o 
   1   1   3      980.17     1004.91      7.18 o 
   2   1   3      139.80      144.11      1.75 o 
   3   1   3      272.12      272.20      2.82 o 
   4   1   3      105.39      105.20      1.61 o 
   5   1   3      432.94      471.78      3.95 o 
   6   1   3      282.27      290.28      2.84 o 
   7   1   3        0.16        0.17      0.66 o 
   8   1   3        2.96        0.70      0.69 o 
   9   1   3       43.04       43.31      1.46 o 
  10   1   3       47.05       63.39      1.92 o 
  11   1   3        5.10        2.36      1.11 o 
 -14   2   3       44.12       82.07      8.46 o 
 -13   2   3       44.77       58.15      5.22 o 
 -11   2   3      506.14      503.81      7.54 o 
 -10   2   3      223.33      216.26      3.56 o 
  -9   2   3       16.77        8.91      1.38 o 
  -8   2   3        5.11        1.41      0.62 o 
  -7   2   3     2811.93     2835.05     23.99 o 
  -6   2   3      498.00      497.88      4.09 o 
  -5   2   3      421.43      432.41      6.34 o 
  -4   2   3     2562.14     2633.66     19.67 o 
  -3   2   3       52.30       51.42      0.96 o 
  -2   2   3       42.81       25.94      0.87 o 
  -1   2   3      146.25      149.97      2.53 o 
   0   2   3      359.72      416.39      3.74 o 
   1   2   3       82.07       52.65      1.95 o 
   2   2   3      159.33      126.37      1.66 o 
   3   2   3     1316.82     1418.34     10.56 o 
   4   2   3       26.41       24.37      1.04 o 
   5   2   3      154.85      142.37      2.17 o 
   6   2   3       25.58       28.95      1.14 o 
   7   2   3      109.34      107.52      1.68 o 
   8   2   3       56.69       60.76      1.75 o 
   9   2   3       16.72       16.65      0.97 o 
  10   2   3        0.16        1.08      0.94 o 
  11   2   3      108.09      119.20      2.31 o 
 -13   3   3      114.03      117.06      7.68 o 
 -12   3   3       12.73       13.96      1.68 o 
 -11   3   3       90.98       87.62      2.48 o 
 -10   3   3       48.35       46.89      2.14 o 
  -9   3   3      141.83      142.08      1.71 o 
  -8   3   3     1397.74     1493.18     12.86 o 
  -7   3   3       33.40       31.16      1.58 o 
  -6   3   3      170.30      164.56      1.70 o 
  -5   3   3      283.27      259.48      3.30 o 
  -4   3   3     1791.39     1876.55     14.63 o 
  -3   3   3      255.87      258.50      2.35 o 
  -2   3   3       20.67       10.23      0.59 o 
  -1   3   3      763.95      717.37      5.69 o 
   0   3   3       38.30       38.96      0.99 o 
   1   3   3       95.34       98.24      1.67 o 
   2   3   3      653.57      635.41      4.89 o 
   3   3   3       64.83       54.62      1.89 o 
   4   3   3        1.31       -0.58      0.61 o 
   5   3   3      250.20      261.76      2.74 o 
   6   3   3      508.89      501.11      4.22 o 
   7   3   3       26.45       30.36      1.30 o 
   8   3   3       72.39       67.27      1.71 o 
   9   3   3       38.39       36.46      1.51 o 
  10   3   3      105.65      112.18      2.41 o 
  11   3   3       50.79       50.19      1.91 o 
 -13   4   3        9.57       11.86      3.66 o 
 -12   4   3       32.81       33.81      3.17 o 
 -11   4   3       61.18       59.10      1.67 o 
 -10   4   3     1186.14     1221.53     11.27 o 
  -9   4   3        0.34        0.87      0.49 o 
  -8   4   3      865.06      900.21      8.19 o 
  -7   4   3        8.25        2.79      0.66 o 
  -6   4   3       19.57       24.12      1.08 o 
  -5   4   3       68.54       47.36      1.21 o 
  -4   4   3       85.30       90.75      2.06 o 
  -3   4   3     2064.55     2310.66     18.46 o 
  -2   4   3      106.79      122.45      1.60 o 
  -1   4   3     5121.82     5537.29     38.10 o 
   0   4   3      384.06      391.30      3.35 o 
   1   4   3       18.54       13.92      0.87 o 
   2   4   3      119.68      114.05      1.67 o 
   3   4   3      143.94      144.73      2.86 o 
   4   4   3      463.91      484.71      4.26 o 
   5   4   3      171.73      183.58      2.32 o 
   6   4   3       60.12       56.76      1.43 o 
   7   4   3        0.00       -0.04      0.68 o 
   8   4   3       83.85       68.92      1.80 o 
   9   4   3        7.86        3.98      1.00 o 
  10   4   3        3.50        2.45      1.06 o 
  11   4   3       13.50       12.60      1.64 o 
 -13   5   3        2.58       13.34      3.93 o 
 -12   5   3        2.28       15.43      4.73 o 
 -11   5   3      356.18      355.42      5.91 o 
 -10   5   3       11.23       12.55      0.95 o 
  -9   5   3      857.10      894.33      7.77 o 
  -8   5   3        1.23        1.59      0.54 o 
  -7   5   3      226.06      226.55      2.41 o 
  -6   5   3       50.80       44.99      1.04 o 
  -5   5   3      315.50      330.99      3.58 o 
  -4   5   3       54.31       58.56      1.27 o 
  -3   5   3       62.22       75.32      1.51 o 
  -2   5   3     5574.76     6294.16     48.87 o 
  -1   5   3      150.07      171.23      2.09 o 
   0   5   3      406.79      465.01      4.01 o 
   1   5   3      596.65      672.58      5.49 o 
   2   5   3        2.40        3.73      0.79 o 
   3   5   3     1392.27     1453.03     10.90 o 
   4   5   3      391.22      407.59      3.90 o 
   5   5   3       88.11       82.27      1.69 o 
   6   5   3        0.22       -0.72      0.67 o 
   7   5   3       32.23       28.49      1.21 o 
   8   5   3       16.49       13.69      1.11 o 
   9   5   3        5.80        3.04      1.31 o 
  10   5   3       15.04       10.24      1.27 o 
 -12   6   3        0.03       -0.12      1.23 o 
 -11   6   3       35.58       41.38      2.05 o 
 -10   6   3       98.82       97.65      2.07 o 
  -9   6   3      155.78      155.03      1.80 o 
  -8   6   3      189.78      187.11      2.14 o 
  -7   6   3      911.73      912.45      7.43 o 
  -6   6   3        0.60       -0.89      0.59 o 
  -5   6   3       57.97       43.75      1.55 o 
  -4   6   3      614.63      585.20      5.18 o 
  -3   6   3      188.37      166.88      2.24 o 
  -2   6   3       22.28       17.77      0.92 o 
  -1   6   3        8.08        9.18      0.73 o 
   0   6   3      325.03      294.36      2.98 o 
   1   6   3      152.55      141.98      2.01 o 
   2   6   3       15.84       14.25      0.93 o 
   3   6   3       92.58       94.85      1.80 o 
   4   6   3      107.07       99.61      1.83 o 
   5   6   3      198.02      190.60      2.40 o 
   6   6   3       96.90       82.80      1.95 o 
   7   6   3      190.43      188.55      3.19 o 
   8   6   3      100.49      103.10      2.37 o 
   9   6   3        0.61       -0.76      1.24 o 
  10   6   3       77.42       69.83      2.66 o 
 -12   7   3      217.44      227.84      8.80 o 
 -11   7   3        5.16        5.93      1.29 o 
 -10   7   3      156.44      148.87      3.20 o 
  -9   7   3       68.90       66.93      1.51 o 
  -8   7   3      270.60      262.15      2.96 o 
  -7   7   3       83.76       74.54      1.62 o 
  -6   7   3      437.13      442.45      4.58 o 
  -5   7   3       46.11       39.95      1.35 o 
  -4   7   3       98.97       87.29      1.72 o 
  -3   7   3       56.77       48.93      1.47 o 
  -2   7   3      601.04      589.67      5.49 o 
  -1   7   3      508.45      485.51      4.37 o 
   0   7   3        4.16        1.73      0.68 o 
   1   7   3        3.10        0.97      0.72 o 
   2   7   3     1232.46     1258.51      9.81 o 
   3   7   3       40.45       41.67      1.55 o 
   4   7   3       19.71       13.86      1.00 o 
   5   7   3      287.93      281.45      3.13 o 
   6   7   3       14.09       13.22      1.68 o 
   7   7   3       75.73       85.59      2.88 o 
   8   7   3        0.12       -0.21      1.22 o 
   9   7   3        2.37        0.80      1.32 o 
 -11   8   3       31.95       27.96      2.10 o 
 -10   8   3       54.97       57.50      1.91 o 
  -9   8   3       21.25       18.49      1.33 o 
  -8   8   3      174.04      172.17      2.62 o 
  -7   8   3       18.61       12.60      0.99 o 
  -6   8   3      215.04      206.22      2.74 o 
  -5   8   3      148.87      136.74      2.21 o 
  -4   8   3        8.12        3.79      0.84 o 
  -3   8   3       59.83       50.20      1.61 o 
  -2   8   3       36.14       32.52      1.44 o 
  -1   8   3       66.84       60.20      1.58 o 
   0   8   3       17.54       10.33      0.92 o 
   1   8   3      596.32      584.75      5.18 o 
   2   8   3      846.98      839.43      6.92 o 
   3   8   3        6.11        8.02      1.06 o 
   4   8   3       65.14       60.97      1.96 o 
   5   8   3        7.69        7.36      1.16 o 
   6   8   3       10.35        9.66      1.24 o 
   7   8   3        8.83        9.51      1.69 o 
   8   8   3        3.00        1.83      1.48 o 
 -10   9   3        3.94        2.62      1.51 o 
  -9   9   3       12.76       12.22      1.37 o 
  -8   9   3        0.36        0.27      1.22 o 
  -7   9   3       25.91       19.56      1.34 o 
  -6   9   3        3.78        0.52      0.99 o 
  -5   9   3       35.10       20.43      1.29 o 
  -4   9   3      180.85      169.06      2.88 o 
  -3   9   3        2.79        1.51      0.98 o 
  -2   9   3       84.23       71.93      1.99 o 
  -1   9   3       43.77       42.58      1.61 o 
   0   9   3       30.03       44.54      1.78 o 
   1   9   3      512.88      543.63      4.90 o 
   2   9   3       69.67       92.45      2.11 o 
   3   9   3        0.01        7.20      1.01 o 
   4   9   3      791.89      807.87      7.89 o 
   5   9   3        0.05        2.66      1.23 o 
   6   9   3        8.96       12.55      1.64 o 
   7   9   3       33.40       36.02      2.93 o 
  -9  10   3       11.56        6.15      1.47 o 
  -8  10   3       74.10       72.75      2.95 o 
  -7  10   3      248.22      245.79      3.86 o 
  -6  10   3        2.91        1.76      1.41 o 
  -5  10   3       33.64       31.06      1.66 o 
  -4  10   3      533.88      534.54      5.35 o 
  -3  10   3      330.15      309.29      3.67 o 
  -2  10   3        0.85        0.22      1.10 o 
  -1  10   3       13.45       12.33      1.19 o 
   0  10   3      667.30      690.25      5.98 o 
   1  10   3      169.79      176.22      2.73 o 
   2  10   3      330.81      327.73      3.74 o 
   3  10   3       15.69       12.44      1.30 o 
   4  10   3       56.97       56.76      2.40 o 
   5  10   3      150.58      170.66      3.84 o 
   6  10   3       95.70      113.13      3.61 o 
   7  10   3       59.99       62.71      3.87 o 
  -8  11   3      132.83      158.92      5.70 o 
  -7  11   3        0.59        1.39      1.64 o 
  -6  11   3      103.09      110.08      4.20 o 
  -5  11   3       75.68       75.95      2.87 o 
  -4  11   3      233.57      226.00      3.70 o 
  -3  11   3       98.41       94.59      2.71 o 
  -2  11   3        3.04        0.35      1.35 o 
  -1  11   3      103.93      105.09      2.60 o 
   0  11   3        2.83        1.84      1.34 o 
   1  11   3        2.05        0.33      1.27 o 
   2  11   3       76.18       79.22      2.62 o 
   3  11   3        1.78       -0.15      1.33 o 
   4  11   3        3.19        1.41      1.66 o 
   5  11   3        3.39        7.48      2.34 o 
  -6  12   3        2.17        3.40      2.33 o 
  -5  12   3        0.44        1.26      1.99 o 
  -4  12   3       11.45       11.57      1.96 o 
  -3  12   3      108.93      115.45      3.41 o 
  -2  12   3        4.01        6.73      1.73 o 
  -1  12   3       15.78       17.22      1.85 o 
   0  12   3       61.75       61.79      2.92 o 
   1  12   3      111.55      128.81      3.55 o 
   2  12   3        1.87        1.01      1.61 o 
   3  12   3       25.35       20.58      1.97 o 
  -2  13   3       65.97       87.89      4.44 o 
  -1  13   3       20.08       27.31      2.66 o 
 -14   0   4       64.87       82.85     10.97 o 
 -13   0   4       10.08        4.98      3.99 o 
 -10   0   4       40.19       40.68      2.27 o 
  -9   0   4     1202.46     1229.08     24.03 o 
  -8   0   4      188.64      213.49      4.39 o 
  -7   0   4        2.86       -0.74      0.49 o 
  -6   0   4        0.65        9.59      1.04 o 
  -5   0   4      911.59     1007.04     12.17 o 
  -4   0   4     6791.69     7255.08     75.30 o 
  -3   0   4      158.57      137.33      2.56 o 
  -2   0   4       65.81       75.02      3.71 o 
  -1   0   4     5785.28     5831.29     67.48 o 
   0   0   4      154.22      137.87      2.99 o 
   1   0   4     1874.15     1925.19     21.59 o 
   2   0   4      888.07      887.82      9.11 o 
   3   0   4     7334.25     7632.29    115.25 o 
   4   0   4      649.58      650.85      7.87 o 
   5   0   4      635.99      679.19      7.49 o 
   6   0   4        0.05       -0.19      0.98 o 
   7   0   4      806.98      845.98     10.10 o 
   8   0   4       84.37       92.08      3.70 o 
   9   0   4       58.56       64.87      3.05 o 
  10   0   4       12.87       10.19      1.69 o 
 -14   1   4       44.14       78.67      6.28 o 
 -13   1   4      119.16      130.30      6.35 o 
 -12   1   4       81.91       91.00      6.29 o 
 -11   1   4      455.86      476.97     12.12 o 
 -10   1   4        0.27        1.90      1.25 o 
  -9   1   4       24.88       26.94      1.24 o 
  -8   1   4       22.41       18.39      0.83 o 
  -7   1   4      238.25      264.45      2.40 o 
  -6   1   4       47.23       53.99      1.05 o 
  -5   1   4      975.06     1102.61      8.83 o 
  -4   1   4       16.09       14.79      0.78 o 
  -3   1   4       36.42       57.41      1.73 o 
  -2   1   4     1042.12     1105.35      8.48 o 
  -1   1   4     2765.64     2884.91     21.72 o 
   0   1   4       75.91       92.79      1.65 o 
   1   1   4      293.53      284.52      2.75 o 
   2   1   4      148.54      155.37      1.84 o 
   3   1   4     1585.89     1669.12     12.06 o 
   4   1   4     1168.35     1343.99     18.32 o 
   5   1   4      325.00      322.69      3.03 o 
   6   1   4      160.86      162.55      2.24 o 
   7   1   4      306.84      322.56      3.20 o 
   8   1   4        8.19       10.38      0.90 o 
   9   1   4        7.53        6.90      1.13 o 
  10   1   4       27.08       25.79      2.19 o 
 -14   2   4       12.15       15.14      3.71 o 
 -12   2   4       30.35       21.93      2.08 o 
 -10   2   4        0.14       -0.60      1.65 o 
  -9   2   4       35.82       29.81      1.01 o 
  -8   2   4      160.96      163.92      3.58 o 
  -7   2   4      244.32      237.83      2.46 o 
  -6   2   4      382.55      413.95      3.63 o 
  -5   2   4      294.01      276.15      2.55 o 
  -4   2   4       96.75      101.31      1.52 o 
  -3   2   4      212.73      230.94      2.60 o 
  -2   2   4       24.40       12.50      0.70 o 
  -1   2   4       46.38       35.21      1.13 o 
   0   2   4       59.05       56.26      1.61 o 
   1   2   4      470.11      432.20      3.78 o 
   2   2   4      306.54      338.18      3.19 o 
   3   2   4      249.75      253.75      2.59 o 
   4   2   4      296.71      286.68      3.00 o 
   5   2   4      205.68      216.33      2.55 o 
   6   2   4       74.55       64.60      1.62 o 
   7   2   4        0.81       -1.12      0.84 o 
   8   2   4        9.01        7.04      0.97 o 
   9   2   4        1.74        3.02      1.10 o 
  10   2   4        3.51        4.60      1.19 o 
 -12   3   4        5.24        5.24      1.66 o 
 -11   3   4        8.98        5.41      3.99 o 
 -10   3   4       78.29       78.70      1.45 o 
  -9   3   4        0.15       -0.08      0.46 o 
  -8   3   4      768.05      795.34      7.27 o 
  -7   3   4       61.63       68.06      1.18 o 
  -6   3   4      400.25      406.48      3.79 o 
  -5   3   4      289.22      300.94      2.93 o 
  -4   3   4      522.64      542.76      4.76 o 
  -3   3   4       42.76       24.25      1.07 o 
  -2   3   4       33.56       19.95      0.99 o 
  -1   3   4      184.56      210.79      2.55 o 
   0   3   4      165.42      180.75      2.07 o 
   1   3   4     1754.45     1869.64     14.12 o 
   2   3   4     1129.67     1279.99      9.90 o 
   3   3   4      291.18      309.39      3.27 o 
   4   3   4       15.21        8.44      0.82 o 
   5   3   4       55.76       53.76      1.53 o 
   6   3   4        4.94        1.65      0.81 o 
   7   3   4       49.08       39.47      1.77 o 
   8   3   4        0.54       -0.55      0.92 o 
   9   3   4       18.14       16.12      1.41 o 
  10   3   4        5.65        6.86      1.30 o 
 -13   4   4       59.53       73.33      4.96 o 
 -12   4   4      203.31      223.10      5.60 o 
 -11   4   4      162.17      132.62      3.47 o 
 -10   4   4        5.45        4.75      0.86 o 
  -9   4   4      175.05      181.60      2.38 o 
  -8   4   4       66.24       74.15      1.33 o 
  -7   4   4       51.55       52.20      1.13 o 
  -6   4   4      932.16      929.04      7.30 o 
  -5   4   4        5.98        3.39      0.61 o 
  -4   4   4       32.91       26.58      0.99 o 
  -3   4   4      114.93      104.04      1.55 o 
  -2   4   4     1992.84     2062.79     15.40 o 
  -1   4   4       39.65       61.43      2.05 o 
   0   4   4      668.76      648.40      5.20 o 
   1   4   4       95.80       84.00      1.72 o 
   2   4   4      950.48      962.85      7.45 o 
   3   4   4        7.01        5.42      0.81 o 
   4   4   4       38.48       28.15      1.26 o 
   5   4   4      295.17      319.74      3.23 o 
   6   4   4       97.65      109.17      2.20 o 
   7   4   4       10.61        8.76      0.89 o 
   8   4   4        9.01        6.71      0.95 o 
   9   4   4       75.20       91.63      3.28 o 
  10   4   4        5.15        0.58      1.34 o 
 -13   5   4       23.60       24.03      3.50 o 
 -12   5   4      337.92      336.27      7.07 o 
 -11   5   4      213.78      203.10      6.01 o 
 -10   5   4       15.97       14.35      0.97 o 
  -9   5   4       36.04       38.53      1.37 o 
  -8   5   4     1437.90     1504.50     11.41 o 
  -7   5   4     1179.99     1203.97      9.83 o 
  -6   5   4       92.86       88.97      1.40 o 
  -5   5   4      936.48      946.63      8.22 o 
  -4   5   4      252.77      226.42      3.58 o 
  -3   5   4     2292.84     2438.71     22.43 o 
  -2   5   4      114.45      116.02      1.71 o 
  -1   5   4       24.45       31.86      1.34 o 
   0   5   4       47.04       39.94      1.31 o 
   1   5   4      513.64      506.89      4.40 o 
   2   5   4      162.83      171.21      2.53 o 
   3   5   4       28.06       24.88      1.11 o 
   4   5   4       45.39       45.42      1.59 o 
   5   5   4      120.24      116.19      2.01 o 
   6   5   4      117.83      103.88      2.20 o 
   7   5   4       21.07       17.27      1.13 o 
   8   5   4       57.33       60.50      2.15 o 
   9   5   4        0.00       -1.61      1.29 o 
  10   5   4       27.47       25.54      2.48 o 
 -12   6   4       42.60       47.11      2.11 o 
 -11   6   4       17.10       15.25      1.49 o 
 -10   6   4       60.00       53.13      2.23 o 
  -9   6   4        2.28        1.87      0.62 o 
  -8   6   4        7.83        6.39      0.71 o 
  -7   6   4       19.32       14.19      1.05 o 
  -6   6   4       90.40       86.53      1.74 o 
  -5   6   4       54.69       64.51      2.10 o 
  -4   6   4       18.55       23.05      1.81 o 
  -3   6   4       46.55       45.12      1.44 o 
  -2   6   4       42.56       32.29      1.41 o 
  -1   6   4      458.56      508.43      4.54 o 
   0   6   4        0.32        0.51      0.74 o 
   1   6   4      411.48      450.71      4.22 o 
   2   6   4        0.64       -1.11      0.75 o 
   3   6   4        7.84        5.73      0.87 o 
   4   6   4        0.05       -0.16      0.90 o 
   5   6   4        1.40        0.77      0.92 o 
   6   6   4       31.34       31.36      1.54 o 
   7   6   4        0.31        1.70      1.03 o 
   8   6   4        0.25        0.44      1.30 o 
   9   6   4        4.58        0.17      1.68 o 
 -12   7   4        1.33        2.68      1.61 o 
 -11   7   4       20.05       21.11      1.61 o 
 -10   7   4        6.35        4.85      0.76 o 
  -9   7   4       77.27       76.35      1.55 o 
  -8   7   4      141.50      131.78      2.22 o 
  -7   7   4       38.24       32.19      1.54 o 
  -6   7   4       11.84        8.69      1.06 o 
  -5   7   4      121.04      112.10      2.10 o 
  -4   7   4       33.31       21.83      1.14 o 
  -3   7   4      137.01      143.34      2.19 o 
  -2   7   4       22.22       16.90      0.91 o 
  -1   7   4      421.54      413.81      3.88 o 
   0   7   4      320.06      345.22      3.57 o 
   1   7   4       15.83       10.95      0.99 o 
   2   7   4       17.99       16.04      1.17 o 
   3   7   4      102.25       97.84      2.26 o 
   4   7   4       62.93       56.11      1.87 o 
   5   7   4       28.06       31.93      1.90 o 
   6   7   4        0.01       -0.08      0.96 o 
   7   7   4        1.09        2.39      1.50 o 
   8   7   4       27.77       29.04      2.00 o 
 -11   8   4       46.78       46.24      3.30 o 
 -10   8   4      131.83      151.52      2.76 o 
  -9   8   4       52.69       62.41      1.91 o 
  -8   8   4       63.50       59.57      1.76 o 
  -7   8   4       95.45       92.04      2.10 o 
  -6   8   4      383.68      374.46      4.24 o 
  -5   8   4      283.32      280.98      3.37 o 
  -4   8   4       54.99       52.50      1.89 o 
  -3   8   4       43.89       34.47      1.88 o 
  -2   8   4      780.47      814.30      7.06 o 
  -1   8   4       43.92       36.56      1.50 o 
   0   8   4       12.47        5.88      1.12 o 
   1   8   4        0.85        1.97      1.06 o 
   2   8   4      504.18      545.18      5.23 o 
   3   8   4      165.13      171.22      2.82 o 
   4   8   4        0.29        1.18      1.13 o 
   5   8   4      200.11      205.57      3.12 o 
   6   8   4       78.65       88.10      3.22 o 
   7   8   4        2.18        1.07      1.56 o 
   8   8   4        1.37        2.46      2.31 o 
 -10   9   4       86.94       96.89      2.84 o 
  -9   9   4        3.80       -1.36      1.18 o 
  -8   9   4      113.48      124.44      2.68 o 
  -7   9   4        7.16        1.55      1.09 o 
  -6   9   4       47.41       49.55      1.99 o 
  -5   9   4       58.67       28.93      1.58 o 
  -4   9   4       62.38       62.28      2.17 o 
  -3   9   4      374.50      347.31      3.97 o 
  -2   9   4        7.74        3.90      1.04 o 
  -1   9   4       23.74       21.64      1.27 o 
   0   9   4      900.50      923.92      7.64 o 
   1   9   4       60.98       74.14      2.20 o 
   2   9   4      907.80      958.98      8.00 o 
   3   9   4      354.35      395.30      4.30 o 
   4   9   4      315.32      329.29      4.01 o 
   5   9   4        3.92        5.17      1.54 o 
   6   9   4       27.62       23.90      2.20 o 
   7   9   4        1.75        0.82      3.26 o 
  -9  10   4        1.36       -1.03      2.24 o 
  -8  10   4       31.52       22.02      1.92 o 
  -7  10   4        2.41        0.38      1.33 o 
  -6  10   4      121.23      116.19      3.38 o 
  -5  10   4       15.18       11.96      1.36 o 
  -4  10   4        5.58        5.83      1.28 o 
  -3  10   4       21.74       13.72      1.47 o 
  -2  10   4       32.25       37.84      1.81 o 
  -1  10   4      137.87      128.91      2.66 o 
   0  10   4       34.04       33.05      1.70 o 
   1  10   4       14.37       12.03      1.38 o 
   2  10   4        2.62        2.96      1.43 o 
   3  10   4       62.25       75.89      2.58 o 
   4  10   4       14.77       16.29      1.60 o 
   5  10   4       51.42       55.10      4.31 o 
   6  10   4       34.11       33.50      2.78 o 
  -7  11   4       13.44        9.58      1.91 o 
  -6  11   4       13.61        9.48      1.79 o 
  -5  11   4        0.15        0.41      1.64 o 
  -4  11   4        1.10        2.37      1.45 o 
  -3  11   4       16.47       15.41      1.60 o 
  -2  11   4      113.75      118.90      3.00 o 
  -1  11   4       20.90       17.64      1.57 o 
   0  11   4       23.35       17.95      1.48 o 
   1  11   4        7.11        6.71      1.47 o 
   2  11   4       20.06       19.27      1.65 o 
   3  11   4       13.83       10.73      1.60 o 
   4  11   4        2.08        2.24      1.63 o 
  -5  12   4      203.54      225.23      6.68 o 
  -4  12   4       30.02       23.17      2.50 o 
  -3  12   4       52.81       50.32      2.61 o 
  -2  12   4       34.95       31.67      2.23 o 
  -1  12   4        6.84        9.98      1.94 o 
   0  12   4        0.01        0.58      1.69 o 
   1  12   4       80.41       86.58      3.42 o 
   2  12   4       80.21       91.81      3.66 o 
 -14   1   5       99.21      126.29      7.33 o 
 -13   1   5       49.11       69.09      9.89 o 
 -11   1   5        0.01        0.95      4.28 o 
 -10   1   5      494.33      475.26      8.85 o 
  -9   1   5        6.64        5.62      0.51 o 
  -8   1   5       15.60       15.11      0.73 o 
  -7   1   5      491.69      521.97      4.68 o 
  -6   1   5        0.34       -0.29      0.54 o 
  -5   1   5       83.15       73.01      2.37 o 
  -4   1   5       49.59       54.03      1.35 o 
  -3   1   5     1395.87     1464.52     11.18 o 
  -2   1   5      183.99      175.92      2.08 o 
  -1   1   5       24.32       23.73      1.17 o 
   0   1   5       66.63       53.75      1.32 o 
   1   1   5     1348.07     1414.05     14.03 o 
   2   1   5      400.76      446.88      4.11 o 
   3   1   5      249.60      253.00      2.86 o 
   4   1   5        0.03       -0.10      0.74 o 
   5   1   5      187.51      184.93      2.78 o 
   6   1   5       77.95       76.37      1.85 o 
   7   1   5       51.15       54.64      1.97 o 
   8   1   5       81.43       96.17      3.01 o 
   9   1   5        7.87        7.90      1.30 o 
  10   1   5       55.20       71.92      3.24 o 
 -13   2   5        0.34       -1.06      1.78 o 
 -11   2   5      554.41      537.35     15.64 o 
 -10   2   5        0.44       -0.93      0.62 o 
  -9   2   5      238.40      220.11      2.65 o 
  -8   2   5      261.56      259.64      2.58 o 
  -7   2   5      679.96      687.62      5.71 o 
  -6   2   5      203.14      177.66      2.25 o 
  -5   2   5      436.96      421.26      3.93 o 
  -4   2   5       23.73       17.09      0.93 o 
  -3   2   5      695.32      709.20      5.99 o 
  -2   2   5      451.42      478.37      4.37 o 
  -1   2   5       20.41       22.18      1.36 o 
   0   2   5      258.99      256.33      3.04 o 
   1   2   5       43.13       23.93      1.04 o 
   2   2   5        8.54        5.78      0.78 o 
   3   2   5       85.88       80.95      1.67 o 
   4   2   5       16.83       15.09      0.98 o 
   5   2   5       36.09       28.86      1.35 o 
   6   2   5       16.95       10.33      1.00 o 
   7   2   5       56.89       65.80      2.18 o 
   8   2   5       10.26        8.73      1.26 o 
   9   2   5        0.99        2.72      2.01 o 
 -11   3   5        6.03        3.80      2.40 o 
 -10   3   5      184.33      176.08      2.67 o 
  -9   3   5        0.03       -1.28      0.87 o 
  -8   3   5       37.74       36.17      1.41 o 
  -7   3   5      947.92     1004.03      8.56 o 
  -6   3   5      270.06      265.10      2.73 o 
  -5   3   5        2.84        4.34      0.61 o 
  -4   3   5       28.63       27.94      1.10 o 
  -3   3   5      576.11      590.65      4.95 o 
  -2   3   5      810.41      818.51      6.52 o 
  -1   3   5       22.28       18.30      0.93 o 
   0   3   5       92.21       78.61      1.98 o 
   1   3   5      332.49      358.42      3.44 o 
   2   3   5      187.24      175.81      2.23 o 
   3   3   5       13.79        7.77      0.84 o 
   4   3   5       28.38       22.87      1.18 o 
   5   3   5      131.85      140.55      2.22 o 
   6   3   5        3.93        1.81      0.96 o 
   7   3   5       31.56       18.61      1.14 o 
   8   3   5      131.83      139.41      3.40 o 
   9   3   5        0.86        2.91      1.49 o 
 -13   4   5        7.27        9.98      2.71 o 
 -12   4   5        4.71        4.69      2.80 o 
 -11   4   5        3.33        2.11      1.50 o 
 -10   4   5       53.01       49.53      1.44 o 
  -9   4   5     1054.66     1070.14      8.50 o 
  -8   4   5      593.91      604.06      5.39 o 
  -7   4   5     1171.40     1211.64      9.91 o 
  -6   4   5      420.81      413.15      3.80 o 
  -5   4   5      367.65      372.59      4.44 o 
  -4   4   5       42.28       35.22      1.22 o 
  -3   4   5        4.91        4.15      0.69 o 
  -2   4   5       54.02       44.80      1.49 o 
  -1   4   5     1099.25     1178.26      8.88 o 
   0   4   5     1970.09     2183.67     15.71 o 
   1   4   5      225.64      227.31      2.75 o 
   2   4   5        2.24        4.79      1.22 o 
   3   4   5        3.54        4.33      0.92 o 
   4   4   5        0.92        0.32      0.81 o 
   5   4   5       87.41       87.05      2.03 o 
   6   4   5        2.81        0.05      0.95 o 
   7   4   5       24.31       19.60      1.22 o 
   8   4   5        2.46        0.60      1.32 o 
   9   4   5        9.63        8.19      1.91 o 
 -13   5   5       31.67       47.95      5.73 o 
 -12   5   5        8.39        7.19      2.58 o 
 -11   5   5       25.34       27.46      1.74 o 
 -10   5   5       30.39       22.58      1.26 o 
  -9   5   5       92.51       81.86      2.25 o 
  -8   5   5      896.73      942.21      7.38 o 
  -7   5   5      782.72      837.91      6.86 o 
  -6   5   5      499.62      514.40      4.44 o 
  -5   5   5      225.16      227.27      2.55 o 
  -4   5   5      117.23      111.91      2.15 o 
  -3   5   5       72.75       86.12      1.68 o 
  -2   5   5      209.41      205.91      2.59 o 
  -1   5   5      498.93      538.40      4.68 o 
   0   5   5      449.09      488.70      4.37 o 
   1   5   5       32.00       39.50      1.54 o 
   2   5   5      168.98      166.49      2.53 o 
   3   5   5        0.60       -0.92      0.94 o 
   4   5   5       71.91       68.60      1.86 o 
   5   5   5       70.43       61.64      1.88 o 
   6   5   5      151.48      137.96      2.44 o 
   7   5   5       20.00       15.14      1.35 o 
   8   5   5       10.87       12.13      1.47 o 
   9   5   5       24.14       17.24      2.89 o 
 -12   6   5       41.45       38.48      2.03 o 
 -11   6   5       12.40       11.91      1.83 o 
 -10   6   5       55.32       48.62      1.59 o 
  -9   6   5       63.93       57.98      1.75 o 
  -8   6   5      154.85      152.32      1.99 o 
  -7   6   5       98.96       91.82      1.83 o 
  -6   6   5      179.17      175.43      2.56 o 
  -5   6   5      361.16      370.42      3.98 o 
  -4   6   5       15.33       13.63      0.98 o 
  -3   6   5      260.89      266.33      3.01 o 
  -2   6   5      540.37      546.57      4.88 o 
  -1   6   5       27.05       24.94      1.39 o 
   0   6   5      403.52      403.28      3.93 o 
   1   6   5        1.93       -0.82      0.90 o 
   2   6   5      169.84      162.24      2.49 o 
   3   6   5        6.89        7.00      1.10 o 
   4   6   5      189.50      187.01      2.90 o 
   5   6   5       28.99       21.79      1.32 o 
   6   6   5        5.84        3.99      1.15 o 
   7   6   5      100.81      114.16      3.17 o 
   8   6   5        9.56        8.16      1.78 o 
 -11   7   5       76.71       74.15      3.31 o 
 -10   7   5      238.55      239.12      3.62 o 
  -9   7   5       34.35       36.25      1.67 o 
  -8   7   5        1.06        1.05      0.84 o 
  -7   7   5       90.72       87.47      1.97 o 
  -6   7   5      420.95      419.38      4.34 o 
  -5   7   5       22.97       21.10      1.11 o 
  -4   7   5        0.06       -1.18      1.02 o 
  -3   7   5        0.03       -1.39      0.94 o 
  -2   7   5      335.89      325.89      3.55 o 
  -1   7   5       81.53       70.81      2.41 o 
   0   7   5        9.44        4.75      1.18 o 
   1   7   5      135.52      125.71      2.39 o 
   2   7   5       10.41        5.99      1.12 o 
   3   7   5        0.41       -1.57      1.04 o 
   4   7   5      154.48      159.16      3.01 o 
   5   7   5       12.72       14.23      1.65 o 
   6   7   5        8.96        6.99      1.40 o 
   7   7   5        0.04        1.34      1.58 o 
   8   7   5       31.50       33.46      4.31 o 
 -11   8   5        0.79        2.89      1.80 o 
 -10   8   5        0.76        2.41      1.05 o 
  -9   8   5       55.09       56.80      2.10 o 
  -8   8   5       79.10       75.56      2.23 o 
  -7   8   5       18.36       13.61      1.17 o 
  -6   8   5        2.65        1.81      1.09 o 
  -5   8   5        6.58        7.96      1.11 o 
  -4   8   5      391.81      372.97      4.68 o 
  -3   8   5       24.66       17.69      1.26 o 
  -2   8   5        0.59       -0.28      0.79 o 
  -1   8   5      224.25      215.04      2.88 o 
   0   8   5       19.78       16.04      1.31 o 
   1   8   5      415.26      416.17      4.47 o 
   2   8   5      384.64      388.00      4.33 o 
   3   8   5       34.28       32.45      1.67 o 
   4   8   5        0.50        2.99      1.31 o 
   5   8   5       25.09       25.32      2.24 o 
   6   8   5       29.61       23.31      1.77 o 
   7   8   5        8.50        6.81      2.30 o 
 -10   9   5        0.03       -0.96      1.50 o 
  -9   9   5        4.16        3.24      1.16 o 
  -8   9   5        5.08        5.08      1.31 o 
  -7   9   5       13.27       11.68      1.37 o 
  -6   9   5        9.14        5.55      1.22 o 
  -5   9   5        7.39        4.86      1.22 o 
  -4   9   5       37.61       23.45      1.49 o 
  -3   9   5      120.43      124.10      2.61 o 
  -2   9   5       28.48       25.34      1.46 o 
  -1   9   5      205.64      203.44      2.95 o 
   0   9   5       22.09       21.30      1.43 o 
   1   9   5       28.32       43.06      2.01 o 
   2   9   5       20.35       19.86      1.55 o 
   3   9   5        2.54        8.15      1.52 o 
   4   9   5        2.97        6.60      1.52 o 
   5   9   5       63.39       65.06      4.28 o 
   6   9   5       22.55       16.36      3.17 o 
  -8  10   5       39.47       45.92      3.20 o 
  -7  10   5       43.01       47.99      2.52 o 
  -6  10   5       51.86       41.04      2.43 o 
  -5  10   5       11.93        9.80      1.40 o 
  -4  10   5       54.64       50.79      2.42 o 
  -3  10   5       15.81       12.95      1.47 o 
  -2  10   5      115.14      108.80      3.49 o 
  -1  10   5        8.21        5.73      1.26 o 
   0  10   5       56.99       56.62      2.45 o 
   1  10   5       14.61       10.40      1.62 o 
   2  10   5       83.93       96.20      3.03 o 
   3  10   5      162.60      174.42      3.62 o 
   4  10   5       23.32       18.21      2.02 o 
   5  10   5        0.64        5.21      3.18 o 
  -7  11   5       95.76      113.90      5.35 o 
  -6  11   5      157.91      176.26      4.94 o 
  -5  11   5        7.46        8.07      1.71 o 
  -4  11   5       16.10       19.99      2.01 o 
  -3  11   5      219.96      219.21      3.87 o 
  -2  11   5       66.78       72.65      3.06 o 
  -1  11   5       12.52       10.71      1.89 o 
   0  11   5        0.24       -0.03      1.53 o 
   1  11   5       54.80       62.16      2.80 o 
   2  11   5       59.09       65.50      3.92 o 
   3  11   5       11.50       13.13      2.03 o 
  -4  12   5       35.15       40.77      3.07 o 
  -3  12   5        7.07        4.25      2.21 o 
  -2  12   5       18.05       14.72      2.21 o 
  -1  12   5       81.48      102.02      3.95 o 
   0  12   5        3.22        5.60      2.20 o 
 -13   0   6       18.82       -1.14      7.19 o 
 -12   0   6      105.69       84.43      3.29 o 
 -11   0   6       37.42       25.22      2.56 o 
 -10   0   6       19.42       19.43      1.81 o 
  -9   0   6      184.01      162.22      2.70 o 
  -8   0   6       89.64       98.45      3.14 o 
  -7   0   6      188.30      189.64      3.36 o 
  -6   0   6      273.87      306.13      5.16 o 
  -5   0   6      402.26      448.78      5.78 o 
  -4   0   6       67.71       46.09      2.62 o 
  -3   0   6     1200.65     1394.97     15.33 o 
  -2   0   6      934.86     1051.05     11.92 o 
  -1   0   6       32.33       38.66      2.18 o 
   0   0   6      857.28      951.52     11.63 o 
   1   0   6     1365.29     1497.70     17.50 o 
   2   0   6       64.75       84.03      2.87 o 
   3   0   6      667.97      697.58      9.30 o 
   4   0   6       44.59       38.75      4.48 o 
   5   0   6      557.83      537.98      7.90 o 
   6   0   6      239.98      293.09      6.85 o 
   7   0   6        0.81        3.06      1.71 o 
   8   0   6      152.13      153.66      6.94 o 
   9   0   6       16.03       16.78      4.07 o 
 -12   1   6      272.48      247.79      7.15 o 
 -11   1   6      107.29      111.33      2.29 o 
 -10   1   6      405.95      396.31      5.06 o 
  -9   1   6      164.22      154.98      1.88 o 
  -8   1   6      115.86      117.40      2.00 o 
  -7   1   6      456.57      492.24      4.36 o 
  -6   1   6      258.47      273.60      2.85 o 
  -5   1   6       44.39       31.57      1.27 o 
  -4   1   6      134.89      126.29      2.71 o 
  -3   1   6       34.61       49.89      1.58 o 
  -2   1   6      348.76      355.40      3.46 o 
  -1   1   6       48.32       34.82      1.52 o 
   0   1   6      291.82      305.03      3.17 o 
   1   1   6        5.78        7.27      0.91 o 
   2   1   6      167.70      182.53      2.45 o 
   3   1   6      577.32      603.13      5.31 o 
   4   1   6      216.19      220.65      2.99 o 
   5   1   6        6.87        2.38      1.08 o 
   6   1   6      396.10      400.29      5.23 o 
   7   1   6       11.41       10.07      1.31 o 
   8   1   6       24.58       18.25      1.53 o 
   9   1   6       28.02       26.88      3.98 o 
 -13   2   6        0.16       -2.85      2.38 o 
 -11   2   6        8.66       14.14      2.31 o 
 -10   2   6       15.06       10.65      0.77 o 
  -9   2   6       10.01        5.67      0.80 o 
  -8   2   6       31.70       26.24      2.30 o 
  -7   2   6       54.03       45.57      1.73 o 
  -6   2   6        5.18        4.22      0.96 o 
  -5   2   6      183.43      201.85      4.39 o 
  -4   2   6      170.09      166.01      2.35 o 
  -3   2   6      137.82      149.72      2.15 o 
  -2   2   6      116.79      131.24      2.57 o 
  -1   2   6       42.01       39.01      1.47 o 
   0   2   6      385.18      398.65      3.81 o 
   1   2   6       52.68       53.40      1.85 o 
   2   2   6       66.46       61.43      1.69 o 
   3   2   6        3.41       -0.79      0.92 o 
   4   2   6       29.94       25.55      1.26 o 
   5   2   6      135.85      140.41      2.73 o 
   6   2   6      122.43      117.43      2.52 o 
   7   2   6        0.06        0.13      1.35 o 
   8   2   6        3.04        5.24      1.74 o 
   9   2   6       34.20       36.73      2.79 o 
 -12   3   6       31.70       31.78      3.66 o 
 -11   3   6       13.02       10.59      0.85 o 
 -10   3   6       92.86       84.88      2.03 o 
  -9   3   6      114.30      102.23      2.08 o 
  -8   3   6       23.96       19.94      1.15 o 
  -7   3   6       12.99        7.12      1.14 o 
  -6   3   6       24.69       26.38      1.29 o 
  -5   3   6       27.35       24.93      1.33 o 
  -4   3   6      150.41      154.79      2.20 o 
  -3   3   6      336.50      363.01      3.69 o 
  -2   3   6       38.30       44.90      1.86 o 
  -1   3   6       21.78       18.40      1.22 o 
   0   3   6        0.55       -0.75      0.85 o 
   1   3   6       15.09       12.81      0.95 o 
   2   3   6       78.24       86.44      1.93 o 
   3   3   6       66.20       68.26      2.34 o 
   4   3   6       48.99       44.15      1.90 o 
   5   3   6       59.27       63.55      2.09 o 
   6   3   6       57.48       58.35      2.13 o 
   7   3   6       23.90       24.18      1.72 o 
   8   3   6        0.00        1.25      1.66 o 
 -11   4   6      311.47      309.68      4.49 o 
 -10   4   6       61.87       58.92      1.75 o 
  -9   4   6       17.06       14.26      0.80 o 
  -8   4   6        5.20        7.59      0.84 o 
  -7   4   6      247.54      261.96      2.92 o 
  -6   4   6      948.61      975.15      7.72 o 
  -5   4   6       12.74       11.11      0.82 o 
  -4   4   6       85.81       89.15      2.10 o 
  -3   4   6       69.99       74.65      1.68 o 
  -2   4   6      378.17      379.17      3.75 o 
  -1   4   6       40.67       45.83      2.43 o 
   0   4   6       89.29       82.37      1.98 o 
   1   4   6       21.50       13.74      1.02 o 
   2   4   6        7.32        6.35      0.97 o 
   3   4   6        3.87        2.56      1.03 o 
   4   4   6      142.90      133.19      2.56 o 
   5   4   6        2.88       -1.62      1.08 o 
   6   4   6        8.50        8.12      1.22 o 
   7   4   6       40.43       33.45      2.46 o 
   8   4   6        0.00        1.85      2.22 o 
 -12   5   6       58.37       51.89      2.19 o 
 -11   5   6        0.32        0.34      1.75 o 
 -10   5   6       69.61       60.29      1.67 o 
  -9   5   6       71.27       57.15      2.55 o 
  -8   5   6        1.63        1.22      0.75 o 
  -7   5   6       15.67       33.00      1.56 o 
  -6   5   6      950.92      999.49      9.47 o 
  -5   5   6      392.88      403.17      3.99 o 
  -4   5   6       49.86       59.86      1.90 o 
  -3   5   6       74.66       77.80      2.27 o 
  -2   5   6      578.60      618.14      5.47 o 
  -1   5   6      471.95      486.63      4.49 o 
   0   5   6       54.23       51.80      1.77 o 
   1   5   6       41.47       43.40      2.03 o 
   2   5   6       17.50       13.72      1.20 o 
   3   5   6      442.27      469.45      4.55 o 
   4   5   6        8.07        7.53      1.18 o 
   5   5   6        0.67       -1.68      1.22 o 
   6   5   6       67.78       59.32      2.58 o 
   7   5   6       11.59       14.26      2.09 o 
   8   5   6        2.82        2.27      4.92 o 
 -12   6   6        1.35        1.27      1.40 o 
 -11   6   6       14.25        9.11      1.81 o 
 -10   6   6      121.57      121.15      3.97 o 
  -9   6   6      107.79      104.67      3.03 o 
  -8   6   6        0.96        0.22      0.98 o 
  -7   6   6        0.67       -0.11      0.82 o 
  -6   6   6      387.54      373.89      4.57 o 
  -5   6   6        9.72        6.33      1.08 o 
  -4   6   6      421.22      438.67      4.41 o 
  -3   6   6      120.88      109.40      2.17 o 
  -2   6   6        4.56        3.85      1.03 o 
  -1   6   6       87.45       87.21      2.35 o 
   0   6   6        6.43        1.41      1.02 o 
   1   6   6       59.87       51.25      2.04 o 
   2   6   6        2.63       -1.60      1.06 o 
   3   6   6       20.24       14.52      1.34 o 
   4   6   6       29.08       22.50      1.38 o 
   5   6   6        1.97       -0.03      1.38 o 
   6   6   6       12.00        8.21      1.54 o 
   7   6   6        0.47        1.92      2.23 o 
 -11   7   6       11.32        7.10      1.89 o 
 -10   7   6       16.99       11.69      1.28 o 
  -9   7   6        8.75        7.21      1.23 o 
  -8   7   6      237.74      238.17      3.19 o 
  -7   7   6       16.02       21.18      1.92 o 
  -6   7   6       96.68      102.90      2.91 o 
  -5   7   6       74.80       66.61      2.29 o 
  -4   7   6      163.74      153.54      2.69 o 
  -3   7   6       94.14       87.28      2.11 o 
  -2   7   6       64.95       65.60      2.04 o 
  -1   7   6      101.78       97.56      2.29 o 
   0   7   6       29.94       26.82      1.40 o 
   1   7   6        7.07        8.85      1.29 o 
   2   7   6       73.88       66.28      2.34 o 
   3   7   6        1.73        1.09      1.27 o 
   4   7   6       12.96       11.73      1.43 o 
   5   7   6       67.02       87.35      3.58 o 
   6   7   6       23.83       25.27      2.17 o 
 -10   8   6       40.11       45.92      2.39 o 
  -9   8   6       12.36        7.51      1.36 o 
  -8   8   6        3.36        3.66      1.28 o 
  -7   8   6       80.79       83.49      3.00 o 
  -6   8   6       31.83       32.75      1.70 o 
  -5   8   6        7.66        5.32      1.17 o 
  -4   8   6      142.60      141.67      2.92 o 
  -3   8   6       14.38       13.92      1.34 o 
  -2   8   6        6.35        4.64      1.18 o 
  -1   8   6       29.15       26.33      1.50 o 
   0   8   6      177.13      194.36      3.74 o 
   1   8   6        0.48        0.56      1.23 o 
   2   8   6       73.87       90.32      2.73 o 
   3   8   6       46.63       50.15      3.62 o 
   4   8   6      136.03      143.95      3.52 o 
   5   8   6       45.46       47.25      3.56 o 
   6   8   6        1.84        1.11      3.99 o 
  -9   9   6       62.16       67.82      2.79 o 
  -8   9   6      146.96      163.61      3.90 o 
  -7   9   6        3.81        1.86      1.37 o 
  -6   9   6        6.05        1.21      1.36 o 
  -5   9   6       11.61       17.02      1.56 o 
  -4   9   6      191.30      180.05      3.24 o 
  -3   9   6      122.90      117.89      2.86 o 
  -2   9   6       54.02       59.25      2.36 o 
  -1   9   6      139.65      146.61      2.96 o 
   0   9   6      142.07      158.71      3.16 o 
   1   9   6       22.92       19.76      1.70 o 
   2   9   6      223.94      247.67      4.08 o 
   3   9   6        0.50        2.61      1.73 o 
   4   9   6      185.03      185.47      4.66 o 
  -8  10   6        0.13       -0.20      2.55 o 
  -7  10   6        0.02        2.29      1.73 o 
  -6  10   6      122.67      126.83      3.60 o 
  -5  10   6       57.90       57.91      3.02 o 
  -4  10   6        1.08        2.20      1.54 o 
  -3  10   6       38.79       36.95      2.37 o 
  -2  10   6        5.37        2.11      1.54 o 
  -1  10   6        0.01       -0.26      1.41 o 
   0  10   6        5.49        2.26      1.58 o 
   1  10   6       18.40       14.72      1.96 o 
   2  10   6       98.07      102.86      3.50 o 
   3  10   6        4.64        3.72      2.21 o 
  -5  11   6        1.34        2.41      3.17 o 
  -4  11   6       33.08       34.61      3.27 o 
  -3  11   6       14.11       19.32      2.48 o 
  -2  11   6       69.16       71.75      3.22 o 
  -1  11   6       48.73       46.35      3.24 o 
   0  11   6        4.88        2.50      1.98 o 
   1  11   6       19.36       18.08      2.46 o 
 -12   1   7       44.28       30.22      3.10 o 
 -11   1   7       14.45       16.88      1.98 o 
 -10   1   7       28.54       27.77      1.04 o 
  -9   1   7        5.47        4.35      0.73 o 
  -8   1   7      251.33      264.86      2.92 o 
  -7   1   7        0.71        0.86      1.15 o 
  -6   1   7        2.42        0.40      0.97 o 
  -5   1   7       18.33       15.57      1.04 o 
  -4   1   7        1.47        3.02      0.93 o 
  -3   1   7       93.31       91.47      2.10 o 
  -2   1   7       15.89       12.05      1.06 o 
  -1   1   7      139.10      128.04      2.28 o 
   0   1   7        0.15       -1.42      0.95 o 
   1   1   7       35.63       29.19      1.46 o 
   2   1   7       73.38       61.59      2.02 o 
   3   1   7      214.58      228.29      3.11 o 
   4   1   7        0.74        0.23      1.17 o 
   5   1   7        6.06        2.30      1.54 o 
   6   1   7        4.62       -0.54      1.53 o 
   7   1   7       13.75       11.44      1.72 o 
   8   1   7       25.73       81.39     13.05 o 
 -13   2   7       43.40       42.79      3.50 o 
 -12   2   7       59.86       55.88      3.28 o 
 -11   2   7      144.34      132.37      2.68 o 
 -10   2   7      256.20      255.52      2.77 o 
  -9   2   7      197.22      195.38      2.47 o 
  -8   2   7       77.54       78.06      2.41 o 
  -7   2   7       62.31       60.12      2.86 o 
  -6   2   7      260.18      255.65      2.96 o 
  -5   2   7      600.27      626.39      6.24 o 
  -4   2   7      125.07      124.62      2.19 o 
  -3   2   7        0.43       -1.22      0.81 o 
  -2   2   7      205.56      211.32      2.75 o 
  -1   2   7      296.27      305.83      3.41 o 
   0   2   7       57.56       51.04      1.81 o 
   1   2   7      193.29      197.15      2.73 o 
   2   2   7      501.49      529.78      5.01 o 
   3   2   7        0.03       -1.64      1.09 o 
   4   2   7      134.51      148.22      2.71 o 
   5   2   7       75.18       79.52      2.83 o 
   6   2   7       11.30        4.82      1.47 o 
   7   2   7       46.94       54.84      3.70 o 
 -13   3   7        0.36       -4.48      3.81 o 
 -11   3   7       12.06        7.84      1.52 o 
 -10   3   7       12.58       10.70      0.92 o 
  -9   3   7        0.08       -1.35      0.90 o 
  -8   3   7        1.59       -1.53      1.02 o 
  -7   3   7       20.75       18.80      1.13 o 
  -6   3   7        1.94        0.21      1.04 o 
  -5   3   7       24.35       20.79      1.13 o 
  -4   3   7       30.75       26.78      1.32 o 
  -3   3   7       53.88       47.81      1.69 o 
  -2   3   7       98.08       91.94      2.02 o 
  -1   3   7      288.59      294.03      3.40 o 
   0   3   7       11.11        8.19      1.05 o 
   1   3   7       24.65       22.35      1.27 o 
   2   3   7       33.35       26.19      1.37 o 
   3   3   7       41.25       35.36      1.60 o 
   4   3   7        5.44        2.73      1.22 o 
   5   3   7        2.19        2.81      1.34 o 
   6   3   7       22.39       18.18      1.84 o 
   7   3   7        5.05        4.51      2.20 o 
 -11   4   7        6.02        4.44      2.65 o 
 -10   4   7      135.86      155.84      2.53 o 
  -9   4   7      143.77      138.29      2.53 o 
  -8   4   7      152.44      146.04      3.60 o 
  -7   4   7      786.08      814.04      6.94 o 
  -6   4   7       13.83       16.30      1.86 o 
  -5   4   7      998.31     1082.68      8.65 o 
  -4   4   7      277.79      296.15      3.31 o 
  -3   4   7       43.47       47.65      1.97 o 
  -2   4   7       37.82       36.06      1.64 o 
  -1   4   7      172.28      179.55      2.73 o 
   0   4   7       77.97       71.13      2.64 o 
   1   4   7       24.70       19.08      1.30 o 
   2   4   7      244.62      254.46      4.21 o 
   3   4   7        2.81        1.65      1.14 o 
   4   4   7        3.38       -0.74      1.22 o 
   5   4   7        4.10        0.73      1.41 o 
   6   4   7        0.61       -0.51      1.64 o 
   7   4   7        4.98        7.75      4.77 o 
 -12   5   7       95.29       97.25      3.48 o 
 -11   5   7       11.75        8.64      2.13 o 
 -10   5   7       31.19       30.13      1.93 o 
  -9   5   7        0.68       -0.75      1.01 o 
  -8   5   7       32.96       23.41      1.32 o 
  -7   5   7        3.07        6.22      1.02 o 
  -6   5   7     1949.27     2136.21     16.80 o 
  -5   5   7       54.80       70.26      2.13 o 
  -4   5   7       70.37       77.67      1.98 o 
  -3   5   7      758.56      814.66      6.98 o 
  -2   5   7       27.67       24.40      1.29 o 
  -1   5   7       68.88       61.68      2.14 o 
   0   5   7       12.15       12.05      1.35 o 
   1   5   7       41.43       28.34      1.45 o 
   2   5   7        0.65       -1.41      1.16 o 
   3   5   7      104.31      101.77      2.57 o 
   4   5   7        5.10        5.56      1.45 o 
   5   5   7        0.00       -1.44      1.57 o 
   6   5   7        3.16        1.49      2.14 o 
 -11   6   7        4.35        2.43      1.50 o 
 -10   6   7        0.43       -0.18      1.04 o 
  -9   6   7      134.06      139.32      2.91 o 
  -8   6   7       46.00       36.31      2.25 o 
  -7   6   7        6.85        3.38      1.22 o 
  -6   6   7        8.14        7.13      1.14 o 
  -5   6   7       39.93       33.94      1.76 o 
  -4   6   7       71.37       66.13      2.37 o 
  -3   6   7       89.41       88.57      2.26 o 
  -2   6   7       79.87       77.92      2.56 o 
  -1   6   7        0.45       -1.73      1.16 o 
   0   6   7        7.31        1.01      1.23 o 
   1   6   7       10.24        6.36      1.39 o 
   2   6   7       73.08       66.23      2.31 o 
   3   6   7       38.83       23.45      1.66 o 
   4   6   7       11.43        6.60      1.65 o 
   5   6   7       65.58       72.03      3.14 o 
   6   6   7        0.10        1.67      2.13 o 
 -10   7   7       85.15       88.89      2.87 o 
  -9   7   7       75.40       66.04      2.56 o 
  -8   7   7       46.61       51.05      2.82 o 
  -7   7   7       77.96       85.40      2.77 o 
  -6   7   7       38.95       40.73      2.37 o 
  -5   7   7      173.66      167.35      3.18 o 
  -4   7   7       88.82       91.45      2.38 o 
  -3   7   7        0.04       -1.81      1.21 o 
  -2   7   7      165.07      168.45      3.02 o 
  -1   7   7      120.72      113.95      2.92 o 
   0   7   7        0.55       -1.97      1.32 o 
   1   7   7       97.00      107.37      2.82 o 
   2   7   7        0.80        0.45      1.60 o 
   3   7   7        0.37       -1.39      1.55 o 
   4   7   7       49.96       44.18      2.48 o 
   5   7   7        2.77        1.46      2.37 o 
  -9   8   7       26.83       27.74      3.12 o 
  -8   8   7        0.11       -1.38      1.55 o 
  -7   8   7       11.01        8.48      1.46 o 
  -6   8   7        3.11       -0.92      1.31 o 
  -5   8   7        0.86       -0.45      1.68 o 
  -4   8   7        3.56        1.70      1.30 o 
  -3   8   7        0.19        0.78      1.18 o 
  -2   8   7      113.72      116.68      3.04 o 
  -1   8   7        0.33        0.13      1.41 o 
   0   8   7        1.44        0.02      1.39 o 
   1   8   7       51.36       46.33      2.77 o 
   2   8   7       47.14       39.02      2.49 o 
   3   8   7        0.54        3.03      2.05 o 
   4   8   7       23.62       20.15      2.39 o 
  -8   9   7        0.54        0.04      1.79 o 
  -7   9   7       13.01       10.55      1.76 o 
  -6   9   7        3.55        1.59      1.58 o 
  -5   9   7        0.79       -1.88      1.63 o 
  -4   9   7        2.83        5.69      1.58 o 
  -3   9   7       29.14       26.03      2.08 o 
  -2   9   7        3.41        4.85      1.65 o 
  -1   9   7        4.62        6.66      1.75 o 
   0   9   7       73.19       82.46      3.44 o 
   1   9   7        7.88       10.97      1.95 o 
   2   9   7        8.29        7.41      2.00 o 
   3   9   7        9.40       10.77      2.78 o 
  -6  10   7       19.13       12.86      2.92 o 
  -5  10   7       40.14       49.27      3.80 o 
  -4  10   7        0.44        0.49      1.87 o 
  -3  10   7        0.05        0.48      1.76 o 
  -2  10   7       19.12       22.67      2.17 o 
  -1  10   7        0.01       -0.83      1.70 o 
   0  10   7        0.20       -1.17      2.09 o 
   1  10   7        0.15       -1.93      2.24 o 
 -12   0   8       14.63        6.05      9.46 o 
 -11   0   8       32.79       36.69      4.20 o 
 -10   0   8      514.74      515.57      7.90 o 
  -9   0   8       17.68       26.19      4.54 o 
  -8   0   8      142.56      147.73      4.54 o 
  -7   0   8      314.43      324.19      5.69 o 
  -6   0   8        6.62        6.10      1.44 o 
  -5   0   8      189.32      190.17      4.40 o 
  -4   0   8       25.37       19.91      1.87 o 
  -3   0   8      251.52      278.47      4.65 o 
  -2   0   8       20.32       10.42      1.63 o 
  -1   0   8       14.64       13.92      1.73 o 
   0   0   8      444.13      464.99      6.56 o 
   1   0   8       49.38       40.87      2.61 o 
   2   0   8       20.93        9.29      1.80 o 
   3   0   8      368.13      425.51      9.52 o 
   4   0   8       80.27       78.06      4.72 o 
   5   0   8        1.62        0.96      2.29 o 
   6   0   8       52.63       46.56      5.46 o 
 -12   1   8       13.50        7.68      5.30 o 
 -11   1   8       18.16       11.53      1.34 o 
 -10   1   8      148.68      155.37      2.67 o 
  -9   1   8       24.26       18.62      1.08 o 
  -8   1   8      141.43      136.26      2.32 o 
  -7   1   8        6.69        2.87      1.09 o 
  -6   1   8      148.58      161.97      3.33 o 
  -5   1   8       22.44       16.38      1.30 o 
  -4   1   8       67.76       54.84      1.99 o 
  -3   1   8       39.39       33.29      1.47 o 
  -2   1   8       12.36        8.08      1.18 o 
  -1   1   8       53.98       49.31      2.05 o 
   0   1   8       14.16        8.58      1.23 o 
   1   1   8        0.14       -1.85      1.23 o 
   2   1   8        6.79        1.91      1.29 o 
   3   1   8      194.58      216.57      4.15 o 
   4   1   8       48.55       43.55      2.59 o 
   5   1   8        0.00       -1.44      1.63 o 
   6   1   8        0.03        1.13      1.85 o 
 -12   2   8        4.07        0.57      1.31 o 
 -11   2   8       16.05       14.43      1.09 o 
 -10   2   8        0.09       -0.37      0.91 o 
  -9   2   8       27.18       30.46      1.43 o 
  -8   2   8       27.87       20.59      1.21 o 
  -7   2   8       53.46       42.86      2.34 o 
  -6   2   8       38.71       31.05      1.92 o 
  -5   2   8        0.26       -1.46      0.98 o 
  -4   2   8        3.47        0.28      1.14 o 
  -3   2   8       30.49       18.18      1.31 o 
  -2   2   8        0.98        0.45      1.18 o 
  -1   2   8        0.14       -1.59      1.06 o 
   0   2   8       23.31       17.77      1.31 o 
   1   2   8       86.19       88.59      2.37 o 
   2   2   8        0.08       -1.83      1.22 o 
   3   2   8        7.17        1.54      1.37 o 
   4   2   8        4.32        3.01      1.41 o 
   5   2   8       20.05       15.75      1.72 o 
   6   2   8        0.78        1.02      2.22 o 
 -11   3   8        0.36        1.14      0.80 o 
 -10   3   8       39.59       32.95      1.98 o 
  -9   3   8      232.50      240.66      3.14 o 
  -8   3   8       12.23       11.18      1.03 o 
  -7   3   8        9.73        7.48      1.10 o 
  -6   3   8       39.09       31.59      2.04 o 
  -5   3   8        6.97        5.89      1.20 o 
  -4   3   8      112.18      115.06      2.44 o 
  -3   3   8       10.30        8.77      1.14 o 
  -2   3   8       28.39       33.14      1.60 o 
  -1   3   8       69.43       70.64      2.32 o 
   0   3   8      137.67      139.88      2.68 o 
   1   3   8       48.60       39.11      1.69 o 
   2   3   8       77.28       78.09      2.49 o 
   3   3   8       16.95       11.61      1.49 o 
   4   3   8       33.22       29.75      1.91 o 
   5   3   8       14.98        8.56      1.89 o 
   6   3   8        0.00        7.29      8.89 o 
 -11   4   8        0.53        0.90      2.02 o 
 -10   4   8        7.57        8.84      1.21 o 
  -9   4   8      198.22      210.17      3.65 o 
  -8   4   8       20.20       17.54      1.32 o 
  -7   4   8      125.98      145.29      2.70 o 
  -6   4   8        3.87        8.99      1.18 o 
  -5   4   8      380.89      417.11      4.78 o 
  -4   4   8      122.58      141.89      2.85 o 
  -3   4   8       70.36       79.60      2.99 o 
  -2   4   8       99.56      103.62      2.46 o 
  -1   4   8       15.69       14.73      1.33 o 
   0   4   8      282.59      318.89      4.43 o 
   1   4   8       74.06       72.18      2.58 o 
   2   4   8       25.10       19.43      1.51 o 
   3   4   8        4.97        5.55      1.69 o 
   4   4   8       48.96       55.45      2.85 o 
   5   4   8        2.77       -2.51      1.82 o 
 -11   5   8        4.77        5.13      1.53 o 
 -10   5   8       18.70       23.30      1.67 o 
  -9   5   8       56.43       56.46      2.38 o 
  -8   5   8       18.98       14.76      1.61 o 
  -7   5   8      125.79      131.72      2.50 o 
  -6   5   8      117.68      139.07      2.98 o 
  -5   5   8       90.35      107.42      2.61 o 
  -4   5   8       30.78       27.89      1.58 o 
  -3   5   8        1.78        1.23      1.22 o 
  -2   5   8       29.12       31.94      1.91 o 
  -1   5   8       10.91        5.20      1.31 o 
   0   5   8       41.06       39.07      1.99 o 
   1   5   8       69.18       65.08      2.52 o 
   2   5   8       29.00       26.10      1.79 o 
   3   5   8       26.90       24.72      1.85 o 
   4   5   8       57.47       51.89      3.13 o 
   5   5   8       10.87       11.38      3.01 o 
 -10   6   8        0.87       -1.13      1.41 o 
  -9   6   8       44.68       39.51      2.26 o 
  -8   6   8       99.86      112.29      3.13 o 
  -7   6   8        1.13       -1.03      1.36 o 
  -6   6   8       16.93       11.34      1.23 o 
  -5   6   8      194.95      190.83      4.24 o 
  -4   6   8       18.81       13.06      1.35 o 
  -3   6   8      174.51      179.06      3.41 o 
  -2   6   8        0.30       -0.12      1.35 o 
  -1   6   8       10.25        5.91      1.44 o 
   0   6   8       44.81       38.14      1.89 o 
   1   6   8       16.15        9.86      1.84 o 
   2   6   8        7.09        3.32      1.81 o 
   3   6   8        1.03        0.37      1.95 o 
   4   6   8        5.03        7.09      2.51 o 
  -9   7   8        2.12        0.26      1.49 o 
  -8   7   8        4.74        0.85      1.44 o 
  -7   7   8       94.90       93.15      4.77 o 
  -6   7   8       64.88       74.33      3.28 o 
  -5   7   8        2.88        6.92      1.95 o 
  -4   7   8       75.87       88.79      3.51 o 
  -3   7   8       95.94       88.32      2.78 o 
  -2   7   8       29.51       26.35      1.82 o 
  -1   7   8        2.48        1.27      1.78 o 
   0   7   8        2.06        0.48      1.82 o 
   1   7   8       36.65       30.06      2.07 o 
   2   7   8        6.54        2.23      1.82 o 
   3   7   8       20.52       13.74      2.21 o 
  -8   8   8        0.06        0.33      3.43 o 
  -7   8   8       19.88       11.13      1.82 o 
  -6   8   8        1.92        0.99      1.76 o 
  -5   8   8        5.96        6.07      2.01 o 
  -4   8   8       10.89       10.99      1.72 o 
  -3   8   8        1.24        0.45      1.65 o 
  -2   8   8        0.50        3.10      1.83 o 
  -1   8   8        3.60        0.43      1.89 o 
   0   8   8       10.51        9.82      2.17 o 
   1   8   8        8.87        7.66      2.17 o 
   2   8   8        2.75        1.07      2.16 o 
  -7   9   8       12.26        3.78      3.22 o 
  -6   9   8       51.04       66.54      5.03 o 
  -5   9   8        0.02       -1.04      1.95 o 
  -4   9   8       61.50       64.22      4.17 o 
  -3   9   8       31.32       38.24      2.50 o 
  -2   9   8       56.91       59.21      3.50 o 
  -1   9   8       54.28       55.41      4.09 o 
   0   9   8        9.15        9.40      2.23 o 
 -12   1   9        0.02        0.51      0.70 o 
 -11   1   9        0.03        0.92      1.47 o 
 -10   1   9        5.44        0.00      1.84 o 
  -9   1   9        0.01       -0.21      1.40 o 
  -8   1   9       63.88       72.17      2.12 o 
  -7   1   9       48.44       42.42      2.79 o 
  -6   1   9        9.10        8.79      1.30 o 
  -5   1   9       10.01        5.63      1.28 o 
  -4   1   9       59.94       49.30      1.99 o 
  -3   1   9        7.72        1.16      1.23 o 
  -2   1   9       63.79       60.90      2.26 o 
  -1   1   9      133.60      141.92      2.87 o 
   0   1   9       45.65       35.83      1.83 o 
   1   1   9       40.25       34.59      1.89 o 
   2   1   9       19.83       13.52      1.80 o 
   3   1   9        0.42       -0.75      1.91 o 
   4   1   9       13.29        6.59      1.97 o 
   5   1   9        6.37        9.64      2.59 o 
 -11   2   9        5.46        4.89      1.12 o 
 -10   2   9      134.59      139.02      3.54 o 
  -9   2   9       33.09       26.00      1.69 o 
  -8   2   9       19.50       14.69      1.37 o 
  -7   2   9      109.19      107.56      2.80 o 
  -6   2   9        0.77       -1.74      1.16 o 
  -5   2   9       12.74        5.65      1.23 o 
  -4   2   9      288.28      291.24      3.91 o 
  -3   2   9        0.96       -1.28      1.32 o 
  -2   2   9        4.40       -0.18      1.36 o 
  -1   2   9        0.16       -1.68      1.49 o 
   0   2   9      138.21      141.47      3.25 o 
   1   2   9        7.49        4.05      1.64 o 
   2   2   9       52.03       56.05      2.87 o 
   3   2   9        6.49        2.74      1.89 o 
   4   2   9       20.47       18.66      2.22 o 
 -11   3   9       44.24       51.00      2.27 o 
 -10   3   9        1.99        3.40      1.25 o 
  -9   3   9        1.06        0.76      1.25 o 
  -8   3   9       62.52       72.70      2.87 o 
  -7   3   9        6.21        7.18      1.21 o 
  -6   3   9       45.12       34.65      1.75 o 
  -5   3   9        2.21       -1.85      1.24 o 
  -4   3   9       59.68       63.61      2.53 o 
  -3   3   9       12.23       10.01      1.40 o 
  -2   3   9      229.72      242.32      3.93 o 
  -1   3   9       88.75       97.08      3.12 o 
   0   3   9        5.57        1.13      1.42 o 
   1   3   9        6.25        2.91      1.61 o 
   2   3   9        3.89       -1.03      1.63 o 
   3   3   9        2.33        0.50      1.94 o 
   4   3   9        0.28       -1.86      2.49 o 
 -11   4   9        1.85        0.44      1.37 o 
 -10   4   9        0.90        0.23      1.53 o 
  -9   4   9      180.42      204.47      4.30 o 
  -8   4   9       32.45       25.13      1.82 o 
  -7   4   9        3.32        1.94      1.25 o 
  -6   4   9       61.46       59.42      2.52 o 
  -5   4   9      269.04      300.44      5.26 o 
  -4   4   9      334.05      378.80      4.41 o 
  -3   4   9      111.56      122.01      2.88 o 
  -2   4   9       84.20       94.18      2.88 o 
  -1   4   9        2.96        2.86      1.52 o 
   0   4   9       83.92      100.27      3.12 o 
   1   4   9        0.58        0.57      1.73 o 
   2   4   9        0.02       -0.34      1.84 o 
   3   4   9       11.33        5.18      2.13 o 
   4   4   9       26.26       21.40      2.90 o 
 -10   5   9       26.75       23.97      1.92 o 
  -9   5   9        8.20        5.88      1.50 o 
  -8   5   9       52.56       57.22      3.98 o 
  -7   5   9       12.82        7.99      1.73 o 
  -6   5   9       55.94       60.47      2.48 o 
  -5   5   9      224.92      252.74      4.07 o 
  -4   5   9      193.26      208.37      3.48 o 
  -3   5   9       36.70       46.20      2.55 o 
  -2   5   9       81.39       93.30      3.09 o 
  -1   5   9      191.50      219.07      4.03 o 
   0   5   9        9.53        4.92      1.83 o 
   1   5   9       11.12        7.71      2.02 o 
   2   5   9        0.34       -1.41      2.03 o 
   3   5   9        4.36        1.82      2.72 o 
  -9   6   9       36.98       40.52      3.48 o 
  -8   6   9        6.87        5.90      1.80 o 
  -7   6   9       42.59       46.93      2.90 o 
  -6   6   9       61.16       67.73      2.96 o 
  -5   6   9       44.89       49.48      2.75 o 
  -4   6   9        0.02       -0.20      1.76 o 
  -3   6   9        0.01        1.87      1.75 o 
  -2   6   9       32.39       38.17      2.26 o 
  -1   6   9       73.48       91.79      3.60 o 
   0   6   9        1.19       -1.12      1.98 o 
   1   6   9        0.23       -1.34      2.09 o 
   2   6   9        0.72       -2.26      2.28 o 
  -8   7   9        2.19       -0.28      2.45 o 
  -7   7   9        0.31       -0.86      2.23 o 
  -6   7   9        0.35       -0.91      1.91 o 
  -5   7   9       34.19       36.96      2.41 o 
  -4   7   9        6.61        4.64      1.67 o 
  -3   7   9       40.20       37.26      2.52 o 
  -2   7   9        0.47       -0.62      1.91 o 
  -1   7   9        5.43        3.16      2.00 o 
   0   7   9        1.00       -0.81      2.19 o 
   1   7   9        5.32        2.66      2.50 o 
  -6   8   9        3.05        2.48      2.50 o 
  -5   8   9        9.53        7.65      2.58 o 
  -4   8   9        0.94       -0.86      2.47 o 
  -3   8   9        0.02       -0.67      2.31 o 
  -2   8   9       26.11       26.63      2.89 o 
  -1   8   9        4.68        2.60      2.54 o 
  -9   0  10      147.10      157.33      5.16 o 
  -8   0  10      244.00      281.33      8.61 o 
  -7   0  10       45.58       54.14      3.92 o 
  -6   0  10       45.16       44.78      4.14 o 
  -5   0  10      138.58      151.56      4.48 o 
  -4   0  10        0.11       -3.12      2.08 o 
  -3   0  10       99.22       99.75      4.44 o 
  -2   0  10      119.45      128.27      4.76 o 
  -1   0  10        4.12        2.80      2.48 o 
   0   0  10       24.54       23.70      3.06 o 
   1   0  10       41.57       31.10      3.27 o 
   2   0  10       12.91        7.04      3.14 o 
   3   0  10        0.27        1.31      3.50 o 
 -10   1  10       12.95       11.81      1.97 o 
  -8   1  10        5.06        6.18      3.52 o 
  -7   1  10      101.00      103.88      3.12 o 
  -6   1  10        4.18        2.98      1.71 o 
  -5   1  10        4.02       -0.92      1.44 o 
  -4   1  10        2.60       -2.29      1.53 o 
  -3   1  10        5.73        0.73      1.60 o 
  -2   1  10        2.35       -2.53      1.68 o 
  -1   1  10        4.10        2.57      1.81 o 
   0   1  10        2.34       -1.30      1.75 o 
   1   1  10        0.73       -1.86      1.96 o 
   2   1  10       13.87       10.78      2.19 o 
   3   1  10        1.32       -0.45      2.52 o 
  -9   2  10        0.05       -1.93      1.48 o 
  -8   2  10        1.82       -2.08      1.59 o 
  -7   2  10       20.50       13.96      1.77 o 
  -6   2  10       18.96       12.00      1.57 o 
  -5   2  10       40.52       30.01      1.78 o 
  -4   2  10        5.27        0.76      1.53 o 
  -3   2  10       34.70       30.00      1.96 o 
  -2   2  10        0.07       -2.60      1.73 o 
  -1   2  10       10.59       11.26      2.04 o 
   0   2  10        5.27        3.30      1.97 o 
   1   2  10        0.00       -1.05      2.02 o 
   2   2  10        5.37        1.52      2.13 o 
 -10   3  10        5.35        2.39      3.15 o 
  -9   3  10        3.00        2.94      1.57 o 
  -8   3  10       81.62       81.87      4.59 o 
  -7   3  10       38.92       36.58      2.29 o 
  -6   3  10        4.58        1.26      1.61 o 
  -5   3  10       56.19       50.11      2.46 o 
  -4   3  10        0.21        1.77      1.83 o 
  -3   3  10       98.52      113.52      3.49 o 
  -2   3  10        8.83        9.66      1.89 o 
  -1   3  10        0.65        1.39      1.90 o 
   0   3  10        1.14        5.07      1.94 o 
   1   3  10       15.26       13.12      2.24 o 
   2   3  10        4.95        5.14      2.71 o 
  -9   4  10       33.02       28.10      2.24 o 
  -8   4  10       20.22       16.85      1.84 o 
  -7   4  10       25.71       21.13      2.22 o 
  -6   4  10       12.92       14.13      1.84 o 
  -5   4  10       78.87      100.88      3.28 o 
  -4   4  10       26.99       22.40      1.83 o 
  -3   4  10        0.34        2.79      1.74 o 
  -2   4  10       76.61       83.54      3.36 o 
  -1   4  10       36.86       29.24      2.40 o 
   0   4  10        7.88        9.23      2.12 o 
   1   4  10       74.34       78.37      3.72 o 
  -8   5  10       42.72       38.64      3.55 o 
  -7   5  10        4.48        4.29      1.82 o 
  -6   5  10      108.87      133.14      4.03 o 
  -5   5  10        0.38        1.47      1.74 o 
  -4   5  10        2.01        1.41      1.81 o 
  -3   5  10        0.53        5.25      1.96 o 
  -2   5  10        1.20       -0.02      2.04 o 
  -1   5  10       25.26       27.38      2.44 o 
   0   5  10        3.02       -0.98      2.29 o 
   1   5  10        1.26       -1.88      2.45 o 
  -7   6  10        6.88        0.93      3.11 o 
  -6   6  10       15.87       15.47      2.60 o 
  -5   6  10        2.91        5.54      2.23 o 
  -4   6  10        2.72        1.13      2.19 o 
  -3   6  10       34.79       33.22      2.59 o 
  -2   6  10       11.05        7.33      2.40 o 
  -1   6  10        3.24        1.28      2.39 o 
  -4   7  10       15.95       11.33      2.88 o 
  -8   1  11       10.23       12.14      2.50 o 
  -7   1  11        7.29        5.83      2.09 o 
  -6   1  11        0.01       -1.60      1.90 o 
  -5   1  11       25.58       20.71      2.18 o 
  -4   1  11       15.72       10.83      2.04 o 
  -3   1  11        4.84       -1.36      1.96 o 
  -2   1  11        0.26       -3.03      2.02 o 
  -1   1  11       15.75       13.08      2.33 o 
   0   1  11        0.14       -2.15      2.75 o 
  -8   2  11       16.66       16.30      3.99 o 
  -7   2  11       46.52       46.55      3.72 o 
  -6   2  11       40.18       34.19      2.51 o 
  -5   2  11       14.54       11.18      2.02 o 
  -4   2  11       63.08       71.07      3.27 o 
  -3   2  11       46.77       41.69      2.45 o 
  -2   2  11        0.65       -1.20      1.98 o 
  -1   2  11        0.28        0.67      2.13 o 
  -7   3  11       14.32        8.06      2.34 o 
  -6   3  11        0.03       -2.97      2.55 o 
  -5   3  11       19.39       17.82      2.84 o 
  -4   3  11       39.71       32.49      2.60 o 
  -3   3  11        8.56        8.21      2.26 o 
  -2   3  11        1.22        2.02      2.29 o 
  -1   3  11       64.85       73.45      4.47 o 
  -6   4  11       22.17       17.22      2.66 o 
  -5   4  11        5.29        6.69      2.80 o 
  -4   4  11       83.08       89.41      6.06 o 
  -3   4  11        5.24        6.12      2.48 o 
  -2   4  11       38.82       32.08      3.02 o 
                                                 
